# Supplementary material for: 3-Bromo-5-meth­oxy-4-(4-methyl­piperidin-1-yl)furan-2(5H)-one
Source: Acta Crystallogr Sect E Struct Rep Online. 2011 Mar 12;67(Pt 4):o862. doi: 10.1107/S1600536811008804 (PMC3099783; doi:10.1107/S1600536811008804)
Supplement: Supplementary file 1 [file e-67-0o862-sup1.cif]

##############################################################################
###                                                                        ###
###        Electronic paper (Acta Crystallographica Section E)             ###
###                                                                        ###
##############################################################################
#                                                                            #
# This CIF contains the data in a paper accepted for publication in Acta     #
# Crystallographica Section E. It conforms to the requirements of Notes      #
# for Authors for Section E, and has been peer reviewed under the auspices   #
# of the IUCr Commission on Journals.                                        #
#                                                                            #
# Full details of the Crystallographic Information File format               #
# are given in the paper "The Crystallographic Information File (CIF):       #
# a New Standard Archive File for Crystallography" by S. R. Hall, F. H.      #
# Allen and I. D. Brown [Acta Cryst. (1991), A47, 655-685].                  #
#                                                                            #
# The current version of the core CIF dictionary is obtainable from          #
# ftp://ftp.iucr.org/pub/cif_core.dic. The current version number is 2.4.    #
#                                                                            #
# Software is freely available for graphical display of the structure(s) in  #
# this CIF.  For information consult the CIF home page http://www.iucr.org/  #
# cif/home.html                                                              #
#                                                                            #
# This file may be used for bona fide research purposes within the           #
# scientific community so long as proper attribution is given to the journal # 
# article from which it was obtained.                                        #
#                                                                            #
##############################################################################
                                             
data_global
_audit_creation_method     SHELXL-97
_journal_date_recd_electronic     2011-01-22
_journal_date_accepted     2011-03-08
_journal_name_full     'Acta Crystallographica, Section E'
_journal_year     2011
_journal_volume     67
_journal_issue      4
_journal_page_first     o862
_journal_page_last     o862
_journal_paper_category     QO
_journal_coeditor_code     EZ2228
_publ_contact_author_name     'Zhao-Yang, Wang'
_publ_contact_author_address
;
School of Chemistry and Environment
South China Normal University
Guangzhou 510006
People's Republic of China
;
_publ_contact_author_email     'wangwangzhaoyang@tom.com'
_publ_contact_author_fax     '86 20 39310187'
_publ_contact_author_phone     '86 20 39310258'
_publ_section_title
;
3-Bromo-5-methoxy-4-(4-methylpiperidin-1-yl)furan-2(5<i>H</i>)-one
;
loop_
    _publ_author_name
    _publ_author_footnote
    _publ_author_address
    'Xin-Ping Wei' .
;
School of Chemistry and Environment
South China Normal University
Guangzhou 510006
People's Republic of China
;
    'Jian-Hua Fu' .
;
School of Chemistry and Environment
South China Normal University
Guangzhou 510006
People's Republic of China
;
    'Yue-He Tan' .
;
School of Chemistry and Environment
South China Normal University
Guangzhou 510006
People's Republic of China
;
    'Zhao-Yang Wang' .
;
School of Chemistry and Environment
South China Normal University
Guangzhou 510006
People's Republic of China
;
data_I
_audit_creation_method     SHELXL-97
_chemical_name_systematic
;
3-Bromo-5-methoxy-4-(4-methylpiperidin-1-yl)furan-2(5<i>H</i>)-one
;
_chemical_name_common     ?
_chemical_formula_moiety     'C11 H16 Br N O3'
_chemical_formula_sum     'C11 H16 Br N O3'
_chemical_formula_iupac     'C11 H16 Br N O3'
_chemical_formula_weight     290.15
_chemical_melting_point     ?
_symmetry_cell_setting     monoclinic
_symmetry_space_group_name_H-M     'P 21/c'
_symmetry_space_group_name_Hall     '-P 2ybc'
loop_
    _symmetry_equiv_pos_as_xyz
    'x, y, z'
    '-x, y+1/2, -z+1/2'
    '-x, -y, -z'
    'x, -y-1/2, z-1/2'
_cell_length_a     12.681(3)
_cell_length_b     10.481(2)
_cell_length_c     19.947(4)
_cell_angle_alpha     90.00
_cell_angle_beta     103.312(3)
_cell_angle_gamma     90.00
_cell_volume     2579.9(9)
_cell_formula_units_Z     8
_cell_measurement_reflns_used     1634
_cell_measurement_theta_min     2.35
_cell_measurement_theta_max     19.85
_cell_measurement_temperature     298(2)
_exptl_crystal_description     block
_exptl_crystal_colour     colourless
_exptl_crystal_size_max     0.32
_exptl_crystal_size_mid     0.22
_exptl_crystal_size_min     0.20
_exptl_crystal_density_diffrn     1.494
_exptl_crystal_density_meas     ?
_exptl_crystal_density_method     'not measured'
_exptl_crystal_F_000     1184.0
_exptl_absorpt_coefficient_mu     3.180
_exptl_absorpt_correction_type     multi-scan
_exptl_absorpt_process_details     '(SADABS; Sheldrick, 1996)'
_exptl_absorpt_correction_T_min     0.436
_exptl_absorpt_correction_T_max     0.529
_exptl_special_details
;
Data for (I): ^1^H NMR  (400 MHz, CDCl~3~, TMS):
0.988 (3H, <i>d</i>, <i>J</i> = 6.4 Hz, CH~3~),
1.194-1.781 (5H, <i>m</i>, CH, 2CH~2~),
2.968-3.078 (2H, <i>m</i>, CH~2~),
3.488 (3H, <i>s</i>, CH~3~),
4.301-4.362 (2H, <i>m</i>, CH~2~),
5.703(1H, <i>s</i>, CH),
ESI-MS, <i>m</i>/<i>z</i> (%):
Calcd for C~11~H~16~BrNO~3~^+^([M+H]^+^): 290.03(100.0),
292.03(97.0), found: 290.38(62.0), 290.32(61.5).
;
_diffrn_ambient_temperature     298(2)
_diffrn_radiation_type     MoK\a
_diffrn_radiation_wavelength     0.71073
_diffrn_radiation_source     'fine-focus sealed tube'
_diffrn_radiation_monochromator     graphite
_diffrn_measurement_device_type     'Bruker APEXII area-detector'
_diffrn_measurement_method     '\f and \w'
_diffrn_detector_area_resol_mean     ?
_diffrn_reflns_number     9692
_diffrn_reflns_av_R_equivalents     0.0712
_diffrn_reflns_av_sigmaI/netI     0.1186
_diffrn_reflns_theta_min     1.65
_diffrn_reflns_theta_max     25.00
_diffrn_reflns_theta_full     25.00
_diffrn_measured_fraction_theta_max     0.998
_diffrn_measured_fraction_theta_full     0.998
_diffrn_reflns_limit_h_min     -12
_diffrn_reflns_limit_h_max     15
_diffrn_reflns_limit_k_min     -12
_diffrn_reflns_limit_k_max     10
_diffrn_reflns_limit_l_min     -21
_diffrn_reflns_limit_l_max     23
_diffrn_standards_number     ?
_diffrn_standards_interval_count     ?
_diffrn_standards_interval_time     ?
_diffrn_standards_decay_%     ?
_refine_special_details
;
 Refinement of F^2^ against ALL reflections.  The weighted R-factor wR and
 goodness of fit S are based on F^2^, conventional R-factors R are based
 on F, with F set to zero for negative F^2^. The threshold expression of
 F^2^ > 2sigma(F^2^) is used only for calculating R-factors(gt) etc. and is
 not relevant to the choice of reflections for refinement.  R-factors based
 on F^2^ are statistically about twice as large as those based on F, and R-
 factors based on ALL data will be even larger.
;
_reflns_number_total     4532
_reflns_number_gt     1918
_reflns_threshold_expression     I>2sigma(I)
_refine_ls_structure_factor_coef     Fsqd
_refine_ls_matrix_type     full
_refine_ls_R_factor_all     0.1611
_refine_ls_R_factor_gt     0.0492
_refine_ls_wR_factor_gt     0.0858
_refine_ls_wR_factor_ref     0.1091
_refine_ls_goodness_of_fit_ref     1.076
_refine_ls_restrained_S_all     1.076
_refine_ls_number_reflns     4532
_refine_ls_number_parameters     294
_refine_ls_number_restraints     0
_refine_ls_hydrogen_treatment     constr
_refine_ls_weighting_scheme     calc
_refine_ls_weighting_details
         'calc w=1/[\s^2^(Fo^2^)+(0.0100P)^2^+0.0000P] where P=(Fo^2^+2Fc^2^)/3'
_atom_sites_solution_hydrogens     geom
_atom_sites_solution_primary     direct
_atom_sites_solution_secondary     difmap
_refine_ls_shift/su_max     0.002
_refine_ls_shift/su_mean     0.000
_refine_diff_density_max     0.532
_refine_diff_density_min     -0.401
_refine_ls_extinction_method     none
_refine_ls_extinction_coef     0.0019(3)
_refine_ls_extinction_expression
                                  'Fc^*^=kFc[1+0.001xFc^2^\l^3^/sin(2\q)]^-1/4^'
loop_
    _atom_type_symbol
    _atom_type_description
    _atom_type_scat_dispersion_real
    _atom_type_scat_dispersion_imag
    _atom_type_scat_source
    'C' 'C' 0.0033 0.0016
                         'International Tables Vol C Tables 4.2.6.8 and 6.1.1.4'
    'H' 'H' 0.0000 0.0000
                         'International Tables Vol C Tables 4.2.6.8 and 6.1.1.4'
    'N' 'N' 0.0061 0.0033
                         'International Tables Vol C Tables 4.2.6.8 and 6.1.1.4'
    'O' 'O' 0.0106 0.0060
                         'International Tables Vol C Tables 4.2.6.8 and 6.1.1.4'
    'Br' 'Br' -0.2901 2.4595
                         'International Tables Vol C Tables 4.2.6.8 and 6.1.1.4'
_computing_data_collection     'APEX2 (Bruker, 2008)'
_computing_cell_refinement     'SAINT (Bruker, 2008)'
_computing_data_reduction     'SAINT (Bruker, 2008)'
_computing_structure_solution     'SHELXS97 (Sheldrick, 2008)'
_computing_structure_refinement     'SHELXL97 (Sheldrick, 2008)'
_computing_molecular_graphics     'ORTEP-3 for Windows (Farrugia, 1997)'
_computing_publication_material     'SHELXL97 (Sheldrick, 2008)'
loop_
    _atom_site_type_symbol
    _atom_site_label
    _atom_site_fract_x
    _atom_site_fract_y
    _atom_site_fract_z
    _atom_site_U_iso_or_equiv
    _atom_site_adp_type
    _atom_site_calc_flag
    _atom_site_refinement_flags
    _atom_site_occupancy
    _atom_site_disorder_assembly
    _atom_site_disorder_group
    Br Br2 1.00048(5) 1.05226(7) 0.10092(4) 0.1027(3) Uani d . 1 . .
    Br Br1 0.31941(5) 0.60499(6) 0.02155(3) 0.0912(3) Uani d . 1 . .
    O O1 0.6037(3) 0.5375(5) 0.1551(2) 0.0872(12) Uani d . 1 . .
    O O3 0.5606(3) 0.3404(4) 0.1959(2) 0.0843(12) Uani d . 1 . .
    O O2 0.5209(4) 0.7230(5) 0.1260(2) 0.1044(15) Uani d . 1 . .
    C C5 0.5192(6) 0.6083(8) 0.1194(3) 0.0754(18) Uani d . 1 . .
    C C3 0.4753(4) 0.4075(7) 0.0838(3) 0.0568(15) Uani d . 1 . .
    C C4 0.4409(5) 0.5293(7) 0.0769(3) 0.0659(16) Uani d . 1 . .
    C C2 0.5806(4) 0.4055(7) 0.1396(3) 0.0721(17) Uani d . 1 . .
    H H2 0.6391 0.3649 0.1227 0.087 Uiso calc R 1 . .
    C C1 0.6544(5) 0.3198(6) 0.2495(3) 0.110(2) Uani d . 1 . .
    H H1A 0.6972 0.2529 0.2363 0.165 Uiso calc R 1 . .
    H H1B 0.6330 0.2958 0.2908 0.165 Uiso calc R 1 . .
    H H1C 0.6963 0.3969 0.2574 0.165 Uiso calc R 1 . .
    N N1 0.4366(3) 0.2963(5) 0.0557(2) 0.0683(13) Uani d . 1 . .
    C C7 0.2661(4) 0.1774(6) 0.0317(3) 0.0731(17) Uani d . 1 . .
    H H7A 0.1984 0.1664 -0.0022 0.088 Uiso calc R 1 . .
    H H7B 0.2488 0.2032 0.0746 0.088 Uiso calc R 1 . .
    C C6 0.3293(4) 0.2803(6) 0.0083(3) 0.0827(18) Uani d . 1 . .
    H H6A 0.3388 0.2601 -0.0374 0.099 Uiso calc R 1 . .
    H H6B 0.2894 0.3598 0.0055 0.099 Uiso calc R 1 . .
    C C9 0.2606(5) -0.0513(6) 0.0690(3) 0.103(2) Uani d . 1 . .
    H H9A 0.2400 -0.0211 0.1096 0.155 Uiso calc R 1 . .
    H H9B 0.3043 -0.1265 0.0800 0.155 Uiso calc R 1 . .
    H H9C 0.1967 -0.0712 0.0342 0.155 Uiso calc R 1 . .
    C C10 0.4353(4) 0.0719(6) 0.0911(3) 0.0815(19) Uani d . 1 . .
    H H10A 0.4256 0.0943 0.1365 0.098 Uiso calc R 1 . .
    H H10B 0.4767 -0.0066 0.0952 0.098 Uiso calc R 1 . .
    C C8 0.3248(4) 0.0513(6) 0.0424(3) 0.0691(16) Uani d . 1 . .
    H H8 0.3367 0.0231 -0.0021 0.083 Uiso calc R 1 . .
    C C11 0.4969(4) 0.1773(6) 0.0647(3) 0.0811(18) Uani d . 1 . .
    H H11A 0.5659 0.1904 0.0970 0.097 Uiso calc R 1 . .
    H H11B 0.5113 0.1517 0.0209 0.097 Uiso calc R 1 . .
    O O5 0.7183(3) 1.0359(4) 0.1600(2) 0.0824(12) Uani d . 1 . .
    O O4 0.7657(3) 0.8990(4) 0.25277(19) 0.0886(12) Uani d . 1 . .
    O O6 0.7896(4) 1.2032(4) 0.1166(2) 0.1009(16) Uani d . 1 . .
    C C14 0.8835(4) 1.0052(7) 0.1380(3) 0.0617(16) Uani d . 1 . .
    C C12 0.7516(4) 0.9100(6) 0.1824(3) 0.0692(16) Uani d . 1 . .
    H H12 0.6996 0.8466 0.1583 0.083 Uiso calc R 1 . .
    C C16 0.6662(5) 0.8945(7) 0.2747(3) 0.124(2) Uani d . 1 . .
    H H16A 0.6295 0.9749 0.2652 0.186 Uiso calc R 1 . .
    H H16B 0.6811 0.8776 0.3233 0.186 Uiso calc R 1 . .
    H H16C 0.6212 0.8280 0.2503 0.186 Uiso calc R 1 . .
    C C13 0.7992(5) 1.0965(8) 0.1355(3) 0.0693(18) Uani d . 1 . .
    C C15 0.8619(4) 0.8930(8) 0.1651(3) 0.0644(16) Uani d . 1 . .
    N N2 0.9149(4) 0.7825(6) 0.1810(3) 0.0830(15) Uani d . 1 . .
    C C18 0.8795(5) 0.5583(6) 0.1524(4) 0.095(2) Uani d . 1 . .
    H H18A 0.8384 0.5771 0.1061 0.114 Uiso calc R 1 . .
    H H18B 0.8503 0.4808 0.1676 0.114 Uiso calc R 1 . .
    C C19 0.9979(5) 0.5364(7) 0.1510(3) 0.092(2) Uani d . 1 . .
    H H19 1.0364 0.5084 0.1970 0.110 Uiso calc R 1 . .
    C C17 0.8655(5) 0.6668(7) 0.1997(3) 0.099(2) Uani d . 1 . .
    H H17A 0.7889 0.6814 0.1964 0.118 Uiso calc R 1 . .
    H H17B 0.8989 0.6443 0.2470 0.118 Uiso calc R 1 . .
    C C21 1.0304(4) 0.7653(6) 0.1837(4) 0.107(2) Uani d . 1 . .
    H H21A 1.0684 0.7449 0.2305 0.129 Uiso calc R 1 . .
    H H21B 1.0602 0.8442 0.1705 0.129 Uiso calc R 1 . .
    C C20 1.0469(5) 0.6595(7) 0.1359(4) 0.102(2) Uani d . 1 . .
    H H20A 1.0150 0.6843 0.0888 0.122 Uiso calc R 1 . .
    H H20B 1.1240 0.6473 0.1401 0.122 Uiso calc R 1 . .
    C C22 1.0082(6) 0.4312(7) 0.0999(4) 0.153(3) Uani d . 1 . .
    H H22A 0.9635 0.4515 0.0554 0.230 Uiso calc R 1 . .
    H H22B 0.9853 0.3515 0.1155 0.230 Uiso calc R 1 . .
    H H22C 1.0824 0.4246 0.0966 0.230 Uiso calc R 1 . .
loop_
    _atom_site_aniso_label
    _atom_site_aniso_U_11
    _atom_site_aniso_U_22
    _atom_site_aniso_U_33
    _atom_site_aniso_U_12
    _atom_site_aniso_U_13
    _atom_site_aniso_U_23
    Br2 0.0775(5) 0.1390(7) 0.1017(6) -0.0027(4) 0.0413(4) -0.0018(4)
    Br1 0.0840(5) 0.0931(5) 0.0904(5) 0.0209(4) 0.0077(4) 0.0021(4)
    O1 0.062(3) 0.103(4) 0.088(3) -0.009(3) 0.001(2) -0.025(3)
    O3 0.054(2) 0.132(4) 0.062(3) 0.015(2) 0.003(2) 0.006(2)
    O2 0.104(4) 0.088(4) 0.117(4) -0.008(3) 0.017(3) -0.025(3)
    C5 0.076(5) 0.083(5) 0.076(5) 0.010(5) 0.034(4) -0.009(5)
    C3 0.049(4) 0.063(5) 0.060(4) -0.013(4) 0.013(3) -0.008(3)
    C4 0.065(4) 0.084(5) 0.052(4) -0.023(4) 0.021(3) -0.016(4)
    C2 0.055(4) 0.105(6) 0.054(4) 0.003(4) 0.009(3) -0.003(4)
    C1 0.085(5) 0.176(7) 0.055(4) 0.022(4) -0.011(4) 0.004(4)
    N1 0.051(3) 0.065(4) 0.077(3) 0.010(3) -0.010(3) 0.004(3)
    C7 0.050(4) 0.094(5) 0.064(4) 0.002(4) -0.009(3) -0.005(3)
    C6 0.068(4) 0.089(5) 0.070(4) 0.003(4) -0.028(3) -0.003(3)
    C9 0.082(5) 0.106(5) 0.117(6) 0.004(4) 0.013(4) 0.002(4)
    C10 0.063(4) 0.088(5) 0.080(4) 0.023(4) -0.009(4) 0.000(3)
    C8 0.062(4) 0.073(4) 0.068(4) 0.014(4) 0.006(3) -0.011(3)
    C11 0.058(4) 0.097(5) 0.082(4) 0.011(4) 0.002(3) -0.019(4)
    O5 0.050(3) 0.108(4) 0.087(3) 0.009(3) 0.010(2) 0.002(3)
    O4 0.061(3) 0.156(4) 0.049(3) -0.007(2) 0.013(2) -0.003(2)
    O6 0.088(3) 0.092(4) 0.123(4) 0.018(3) 0.027(3) 0.011(3)
    C14 0.045(4) 0.084(5) 0.056(4) -0.001(4) 0.011(3) -0.005(3)
    C12 0.047(4) 0.111(5) 0.050(4) 0.002(4) 0.011(3) -0.014(4)
    C16 0.101(6) 0.197(7) 0.090(5) -0.003(5) 0.056(4) 0.010(5)
    C13 0.052(4) 0.093(6) 0.062(4) 0.012(5) 0.011(3) -0.014(4)
    C15 0.040(4) 0.099(5) 0.049(3) 0.008(4) -0.002(3) -0.021(4)
    N2 0.044(3) 0.090(4) 0.112(4) 0.000(3) 0.010(3) -0.002(3)
    C18 0.064(5) 0.089(5) 0.122(6) 0.007(4) -0.001(4) 0.024(4)
    C19 0.076(5) 0.083(5) 0.105(5) 0.011(4) -0.003(4) 0.018(4)
    C17 0.077(5) 0.112(6) 0.103(6) 0.013(5) 0.013(4) 0.025(5)
    C21 0.037(4) 0.101(6) 0.170(7) 0.003(4) -0.007(4) -0.004(5)
    C20 0.067(5) 0.095(6) 0.142(6) 0.018(5) 0.024(4) 0.005(5)
    C22 0.160(9) 0.116(7) 0.195(9) 0.006(5) 0.065(7) -0.042(6)
_geom_special_details
;
 All esds (except the esd in the dihedral angle between two l.s. planes)
 are estimated using the full covariance matrix.  The cell esds are taken
 into account individually in the estimation of esds in distances, angles
 and torsion angles; correlations between esds in cell parameters are only
 used when they are defined by crystal symmetry.  An approximate (isotropic)
 treatment of cell esds is used for estimating esds involving l.s. planes.
;
loop_
    _geom_bond_atom_site_label_1
    _geom_bond_atom_site_label_2
    _geom_bond_site_symmetry_2
    _geom_bond_distance
    _geom_bond_publ_flag
    Br2 C14 . 1.870(6) ?
    Br1 C4 . 1.855(6) ?
    O1 C5 . 1.362(7) ?
    O1 C2 . 1.433(6) ?
    O3 C2 . 1.387(6) ?
    O3 C1 . 1.420(6) ?
    O2 C5 . 1.209(6) ?
    C5 C4 . 1.414(8) ?
    C3 N1 . 1.337(6) ?
    C3 C4 . 1.345(7) ?
    C3 C2 . 1.529(7) ?
    C2 H2 . 0.9800 ?
    C1 H1A . 0.9600 ?
    C1 H1B . 0.9600 ?
    C1 H1C . 0.9600 ?
    N1 C11 . 1.452(6) ?
    N1 C6 . 1.476(6) ?
    C7 C6 . 1.481(7) ?
    C7 C8 . 1.508(6) ?
    C7 H7A . 0.9700 ?
    C7 H7B . 0.9700 ?
    C6 H6A . 0.9700 ?
    C6 H6B . 0.9700 ?
    C9 C8 . 1.517(7) ?
    C9 H9A . 0.9600 ?
    C9 H9B . 0.9600 ?
    C9 H9C . 0.9600 ?
    C10 C11 . 1.517(7) ?
    C10 C8 . 1.525(7) ?
    C10 H10A . 0.9700 ?
    C10 H10B . 0.9700 ?
    C8 H8 . 0.9800 ?
    C11 H11A . 0.9700 ?
    C11 H11B . 0.9700 ?
    O5 C13 . 1.388(7) ?
    O5 C12 . 1.425(6) ?
    O4 C12 . 1.379(6) ?
    O4 C16 . 1.428(6) ?
    O6 C13 . 1.178(6) ?
    C14 C15 . 1.348(7) ?
    C14 C13 . 1.427(8) ?
    C12 C15 . 1.526(7) ?
    C12 H12 . 0.9800 ?
    C16 H16A . 0.9600 ?
    C16 H16B . 0.9600 ?
    C16 H16C . 0.9600 ?
    C15 N2 . 1.340(7) ?
    N2 C17 . 1.452(7) ?
    N2 C21 . 1.464(6) ?
    C18 C17 . 1.514(7) ?
    C18 C19 . 1.526(8) ?
    C18 H18A . 0.9700 ?
    C18 H18B . 0.9700 ?
    C19 C20 . 1.492(8) ?
    C19 C22 . 1.527(8) ?
    C19 H19 . 0.9800 ?
    C17 H17A . 0.9700 ?
    C17 H17B . 0.9700 ?
    C21 C20 . 1.509(8) ?
    C21 H21A . 0.9700 ?
    C21 H21B . 0.9700 ?
    C20 H20A . 0.9700 ?
    C20 H20B . 0.9700 ?
    C22 H22A . 0.9600 ?
    C22 H22B . 0.9600 ?
    C22 H22C . 0.9600 ?
loop_
    _geom_angle_atom_site_label_1
    _geom_angle_atom_site_label_2
    _geom_angle_atom_site_label_3
    _geom_angle_site_symmetry_1
    _geom_angle_site_symmetry_3
    _geom_angle
    _geom_angle_publ_flag
    C5 O1 C2 . . 108.4(5) ?
    C2 O3 C1 . . 114.0(4) ?
    O2 C5 O1 . . 119.5(7) ?
    O2 C5 C4 . . 129.7(7) ?
    O1 C5 C4 . . 110.7(6) ?
    N1 C3 C4 . . 134.9(5) ?
    N1 C3 C2 . . 117.9(6) ?
    C4 C3 C2 . . 107.2(5) ?
    C3 C4 C5 . . 109.1(6) ?
    C3 C4 Br1 . . 132.2(4) ?
    C5 C4 Br1 . . 118.6(6) ?
    O3 C2 O1 . . 111.5(5) ?
    O3 C2 C3 . . 107.7(5) ?
    O1 C2 C3 . . 104.1(5) ?
    O3 C2 H2 . . 111.1 ?
    O1 C2 H2 . . 111.1 ?
    C3 C2 H2 . . 111.1 ?
    O3 C1 H1A . . 109.5 ?
    O3 C1 H1B . . 109.5 ?
    H1A C1 H1B . . 109.5 ?
    O3 C1 H1C . . 109.5 ?
    H1A C1 H1C . . 109.5 ?
    H1B C1 H1C . . 109.5 ?
    C3 N1 C11 . . 124.4(5) ?
    C3 N1 C6 . . 124.2(5) ?
    C11 N1 C6 . . 111.2(4) ?
    C6 C7 C8 . . 113.4(5) ?
    C6 C7 H7A . . 108.9 ?
    C8 C7 H7A . . 108.9 ?
    C6 C7 H7B . . 108.9 ?
    C8 C7 H7B . . 108.9 ?
    H7A C7 H7B . . 107.7 ?
    N1 C6 C7 . . 111.6(4) ?
    N1 C6 H6A . . 109.3 ?
    C7 C6 H6A . . 109.3 ?
    N1 C6 H6B . . 109.3 ?
    C7 C6 H6B . . 109.3 ?
    H6A C6 H6B . . 108.0 ?
    C8 C9 H9A . . 109.5 ?
    C8 C9 H9B . . 109.5 ?
    H9A C9 H9B . . 109.5 ?
    C8 C9 H9C . . 109.5 ?
    H9A C9 H9C . . 109.5 ?
    H9B C9 H9C . . 109.5 ?
    C11 C10 C8 . . 110.6(5) ?
    C11 C10 H10A . . 109.5 ?
    C8 C10 H10A . . 109.5 ?
    C11 C10 H10B . . 109.5 ?
    C8 C10 H10B . . 109.5 ?
    H10A C10 H10B . . 108.1 ?
    C7 C8 C9 . . 112.6(5) ?
    C7 C8 C10 . . 108.5(4) ?
    C9 C8 C10 . . 111.5(5) ?
    C7 C8 H8 . . 108.0 ?
    C9 C8 H8 . . 108.0 ?
    C10 C8 H8 . . 108.0 ?
    N1 C11 C10 . . 111.7(5) ?
    N1 C11 H11A . . 109.3 ?
    C10 C11 H11A . . 109.3 ?
    N1 C11 H11B . . 109.3 ?
    C10 C11 H11B . . 109.3 ?
    H11A C11 H11B . . 107.9 ?
    C13 O5 C12 . . 110.1(5) ?
    C12 O4 C16 . . 113.4(4) ?
    C15 C14 C13 . . 112.3(6) ?
    C15 C14 Br2 . . 129.9(5) ?
    C13 C14 Br2 . . 117.7(5) ?
    O4 C12 O5 . . 110.8(5) ?
    O4 C12 C15 . . 108.0(4) ?
    O5 C12 C15 . . 105.0(5) ?
    O4 C12 H12 . . 111.0 ?
    O5 C12 H12 . . 111.0 ?
    C15 C12 H12 . . 111.0 ?
    O4 C16 H16A . . 109.5 ?
    O4 C16 H16B . . 109.5 ?
    H16A C16 H16B . . 109.5 ?
    O4 C16 H16C . . 109.5 ?
    H16A C16 H16C . . 109.5 ?
    H16B C16 H16C . . 109.5 ?
    O6 C13 O5 . . 121.1(6) ?
    O6 C13 C14 . . 132.1(7) ?
    O5 C13 C14 . . 106.8(6) ?
    N2 C15 C14 . . 135.3(6) ?
    N2 C15 C12 . . 119.0(6) ?
    C14 C15 C12 . . 105.7(6) ?
    C15 N2 C17 . . 124.0(5) ?
    C15 N2 C21 . . 123.9(6) ?
    C17 N2 C21 . . 112.0(5) ?
    C17 C18 C19 . . 112.4(5) ?
    C17 C18 H18A . . 109.1 ?
    C19 C18 H18A . . 109.1 ?
    C17 C18 H18B . . 109.1 ?
    C19 C18 H18B . . 109.1 ?
    H18A C18 H18B . . 107.8 ?
    C20 C19 C18 . . 109.3(5) ?
    C20 C19 C22 . . 112.7(7) ?
    C18 C19 C22 . . 110.9(6) ?
    C20 C19 H19 . . 107.9 ?
    C18 C19 H19 . . 107.9 ?
    C22 C19 H19 . . 107.9 ?
    N2 C17 C18 . . 110.3(6) ?
    N2 C17 H17A . . 109.6 ?
    C18 C17 H17A . . 109.6 ?
    N2 C17 H17B . . 109.6 ?
    C18 C17 H17B . . 109.6 ?
    H17A C17 H17B . . 108.1 ?
    N2 C21 C20 . . 110.5(5) ?
    N2 C21 H21A . . 109.5 ?
    C20 C21 H21A . . 109.5 ?
    N2 C21 H21B . . 109.5 ?
    C20 C21 H21B . . 109.5 ?
    H21A C21 H21B . . 108.1 ?
    C19 C20 C21 . . 112.5(6) ?
    C19 C20 H20A . . 109.1 ?
    C21 C20 H20A . . 109.1 ?
    C19 C20 H20B . . 109.1 ?
    C21 C20 H20B . . 109.1 ?
    H20A C20 H20B . . 107.8 ?
    C19 C22 H22A . . 109.5 ?
    C19 C22 H22B . . 109.5 ?
    H22A C22 H22B . . 109.5 ?
    C19 C22 H22C . . 109.5 ?
    H22A C22 H22C . . 109.5 ?
    H22B C22 H22C . . 109.5 ?
loop_
    _geom_torsion_atom_site_label_1
    _geom_torsion_atom_site_label_2
    _geom_torsion_atom_site_label_3
    _geom_torsion_atom_site_label_4
    _geom_torsion_site_symmetry_1
    _geom_torsion_site_symmetry_2
    _geom_torsion_site_symmetry_3
    _geom_torsion_site_symmetry_4
    _geom_torsion
    _geom_torsion_publ_flag
    C2 O1 C5 O2 . . . . 178.6(5) ?
    C2 O1 C5 C4 . . . . -3.1(6) ?
    N1 C3 C4 C5 . . . . -178.2(6) ?
    C2 C3 C4 C5 . . . . 4.6(6) ?
    N1 C3 C4 Br1 . . . . -1.2(10) ?
    C2 C3 C4 Br1 . . . . -178.5(4) ?
    O2 C5 C4 C3 . . . . 177.0(6) ?
    O1 C5 C4 C3 . . . . -1.1(6) ?
    O2 C5 C4 Br1 . . . . -0.5(9) ?
    O1 C5 C4 Br1 . . . . -178.5(4) ?
    C1 O3 C2 O1 . . . . -72.3(6) ?
    C1 O3 C2 C3 . . . . 174.1(5) ?
    C5 O1 C2 O3 . . . . -110.3(5) ?
    C5 O1 C2 C3 . . . . 5.5(6) ?
    N1 C3 C2 O3 . . . . -65.6(6) ?
    C4 C3 C2 O3 . . . . 112.3(5) ?
    N1 C3 C2 O1 . . . . 176.0(4) ?
    C4 C3 C2 O1 . . . . -6.2(6) ?
    C4 C3 N1 C11 . . . . 170.9(6) ?
    C2 C3 N1 C11 . . . . -12.0(8) ?
    C4 C3 N1 C6 . . . . -5.5(9) ?
    C2 C3 N1 C6 . . . . 171.6(5) ?
    C3 N1 C6 C7 . . . . -127.5(5) ?
    C11 N1 C6 C7 . . . . 55.6(6) ?
    C8 C7 C6 N1 . . . . -55.0(6) ?
    C6 C7 C8 C9 . . . . 177.7(5) ?
    C6 C7 C8 C10 . . . . 53.9(6) ?
    C11 C10 C8 C7 . . . . -53.9(6) ?
    C11 C10 C8 C9 . . . . -178.4(5) ?
    C3 N1 C11 C10 . . . . 125.8(5) ?
    C6 N1 C11 C10 . . . . -57.4(6) ?
    C8 C10 C11 N1 . . . . 57.5(6) ?
    C16 O4 C12 O5 . . . . 74.2(6) ?
    C16 O4 C12 C15 . . . . -171.3(5) ?
    C13 O5 C12 O4 . . . . 112.8(5) ?
    C13 O5 C12 C15 . . . . -3.5(5) ?
    C12 O5 C13 O6 . . . . -177.4(5) ?
    C12 O5 C13 C14 . . . . 3.7(5) ?
    C15 C14 C13 O6 . . . . 178.8(6) ?
    Br2 C14 C13 O6 . . . . -4.0(9) ?
    C15 C14 C13 O5 . . . . -2.5(6) ?
    Br2 C14 C13 O5 . . . . 174.7(3) ?
    C13 C14 C15 N2 . . . . -176.5(5) ?
    Br2 C14 C15 N2 . . . . 6.8(9) ?
    C13 C14 C15 C12 . . . . 0.3(6) ?
    Br2 C14 C15 C12 . . . . -176.4(4) ?
    O4 C12 C15 N2 . . . . 61.0(6) ?
    O5 C12 C15 N2 . . . . 179.3(4) ?
    O4 C12 C15 C14 . . . . -116.4(5) ?
    O5 C12 C15 C14 . . . . 1.9(5) ?
    C14 C15 N2 C17 . . . . -169.3(6) ?
    C12 C15 N2 C17 . . . . 14.2(7) ?
    C14 C15 N2 C21 . . . . 12.8(10) ?
    C12 C15 N2 C21 . . . . -163.7(5) ?
    C17 C18 C19 C20 . . . . -52.1(7) ?
    C17 C18 C19 C22 . . . . -177.0(6) ?
    C15 N2 C17 C18 . . . . 123.8(6) ?
    C21 N2 C17 C18 . . . . -58.1(6) ?
    C19 C18 C17 N2 . . . . 55.1(7) ?
    C15 N2 C21 C20 . . . . -123.3(6) ?
    C17 N2 C21 C20 . . . . 58.7(7) ?
    C18 C19 C20 C21 . . . . 52.5(7) ?
    C22 C19 C20 C21 . . . . 176.4(6) ?
    N2 C21 C20 C19 . . . . -56.3(7) ?
loop_
    _geom_hbond_atom_site_label_D
    _geom_hbond_atom_site_label_H
    _geom_hbond_atom_site_label_A
    _geom_hbond_site_symmetry_A
    _geom_hbond_distance_DH
    _geom_hbond_distance_HA
    _geom_hbond_distance_DA
    _geom_hbond_angle_DHA
    C12 H12 O2 . 0.98 2.56 3.486(7) 157
    C2 H2 O6 1_545 0.98 2.58 3.505(7) 158
    C2 H2 Br1 3_665 0.98 3.06 3.718(6) 126
