# Supplementary material for: 3-Bromo-5-meth­oxy-4-(4-methyl­piperidin-1-yl)furan-2(5H)-one
Source: Acta Crystallogr Sect E Struct Rep Online. 2011 Mar 12;67(Pt 4):o862. doi: 10.1107/S1600536811008804 (PMC3099783; doi:10.1107/S1600536811008804)
Supplement: Supplementary file 2 [file e-67-0o862-Isup2.hkl]

# 
# h,k,l, Fc-squared, Fo-squared, sigma(Fo-squared) and status flag 
# 
data_I
_shelx_title ' P1 in P2(1)/c' 
_shelx_refln_list_code          4 
_shelx_F_calc_maximum      376.55 
_exptl_crystal_F_000      1164.00 
_reflns_d_resolution_high  0.8409 
 
loop_ 
 _symmetry_equiv_pos_as_xyz 
 'x, y, z' 
 '-x, y+1/2, -z+1/2' 
 '-x, -y, -z' 
 'x, -y-1/2, z-1/2' 
 
_cell_length_a    12.6813 
_cell_length_b    10.4808 
_cell_length_c    19.9469 
_cell_angle_alpha  90.000 
_cell_angle_beta  103.312 
_cell_angle_gamma  90.000 
 
_shelx_F_squared_multiplier     1.000 
 
loop_ 
 _refln_index_h 
 _refln_index_k 
 _refln_index_l 
 _refln_F_squared_calc 
 _refln_F_squared_meas 
 _refln_F_squared_sigma 
 _refln_observed_status 
   1   0   0      448.61      522.70     34.78 o 
   2   0   0    10097.09     9921.87    415.29 o 
   3   0   0    41243.10    37849.96   1569.62 o 
   4   0   0    24729.78    24574.13   1021.68 o 
   5   0   0       32.71       28.99     23.60 o 
   6   0   0    12647.61    13093.84    550.83 o 
   7   0   0     8053.19     8999.96    383.46 o 
   8   0   0      213.77      170.97     55.35 o 
   9   0   0     8664.94     9891.10    586.80 o 
  10   0   0     1082.70     1424.03    124.70 o 
  11   0   0       39.15       57.33     67.92 o 
  12   0   0      750.37     1060.96    113.34 o 
  13   0   0       52.98      105.12     82.28 o 
  14   0   0       16.42      -16.56     82.27 o 
   1   1   0       89.12      120.64      9.51 o 
   2   1   0     2590.87     2715.88    141.76 o 
   3   1   0      943.22      946.84     39.84 o 
   4   1   0     2974.42     2923.21    135.85 o 
   5   1   0      481.45      493.05     30.48 o 
   6   1   0     1916.45     2119.16     83.06 o 
   7   1   0     2784.23     2946.08    111.54 o 
   8   1   0      125.76       77.41     29.76 o 
   9   1   0      706.86      909.86    176.37 o 
  10   1   0      578.86      643.74     57.42 o 
  11   1   0       22.42      -13.50     47.25 o 
  12   1   0       15.58      -45.76     75.51 o 
  13   1   0        4.23       27.35     57.39 o 
  14   1   0        1.28       22.74     77.35 o 
   0   2   0    23387.22    23929.78    991.30 o 
   1   2   0     7733.73     8441.07    298.73 o 
   2   2   0      826.56      795.28     45.85 o 
   3   2   0    15842.52    15610.81    543.87 o 
   4   2   0     3138.01     3046.91     98.79 o 
   5   2   0     3141.38     2880.91     98.54 o 
   6   2   0     1935.95     1992.59     79.32 o 
   7   2   0     8133.59     8686.50    301.26 o 
   8   2   0     1963.56     2002.01     97.31 o 
   9   2   0     1007.76     1122.84     59.70 o 
  10   2   0     1204.97     1285.68     83.70 o 
  11   2   0      124.78      181.37     51.02 o 
  12   2   0       80.31      -12.05     83.33 o 
  13   2   0      180.80      171.16     93.39 o 
  14   2   0        9.58       24.42     81.12 o 
   1   3   0     2987.95     3056.43     84.66 o 
   2   3   0     6557.53     6515.93    235.25 o 
   3   3   0      723.47      704.43     29.06 o 
   4   3   0     5738.48     5565.70    173.91 o 
   5   3   0      460.96      444.03     38.67 o 
   6   3   0     1773.54     1702.88     64.26 o 
   7   3   0     1691.95     1771.34    134.65 o 
   8   3   0       15.41       -6.52     29.34 o 
   9   3   0     2432.55     2501.86    102.35 o 
  10   3   0       65.50      150.09     73.89 o 
  11   3   0       46.81      103.66     77.98 o 
  12   3   0        2.74      -74.73     74.73 o 
  13   3   0        2.22      -32.60     92.23 o 
  14   3   0        2.26      -96.00     96.00 o 
   0   4   0     3097.86     2861.96    201.50 o 
   1   4   0     4514.20     4497.42    143.58 o 
   2   4   0     6225.74     6642.40    328.34 o 
   3   4   0      181.24      174.69     26.97 o 
   4   4   0      261.27      279.34     20.99 o 
   5   4   0     1997.55     1879.30    107.93 o 
   6   4   0      838.39      930.81     46.98 o 
   7   4   0      216.68      190.55     40.82 o 
   8   4   0      977.85     1055.55    116.75 o 
   9   4   0      138.53      111.00     68.21 o 
  10   4   0      150.53      204.68     60.95 o 
  11   4   0      616.14      633.45    104.95 o 
  12   4   0       37.55      -87.93     94.33 o 
  13   4   0        2.68      -97.37     97.37 o 
   1   5   0      120.86      171.94     18.30 o 
   2   5   0     1171.03     1209.04     43.89 o 
   3   5   0     2615.50     2508.44    101.03 o 
   4   5   0       26.57       57.88     33.33 o 
   5   5   0      228.95      286.25     38.94 o 
   6   5   0       89.85      106.72     37.28 o 
   7   5   0      150.48       70.21     40.33 o 
   8   5   0      412.64      442.27     56.28 o 
   9   5   0       27.53      -48.88     48.88 o 
  10   5   0      154.38      136.17     55.37 o 
  11   5   0       77.64      -79.87     96.64 o 
  12   5   0       11.10      -86.89     86.89 o 
  13   5   0       33.17      -14.57    108.27 o 
   0   6   0     4336.14     4211.08    184.69 o 
   1   6   0       13.04        5.69     21.98 o 
   2   6   0       91.66      140.42     36.38 o 
   3   6   0     1613.07     1608.70     85.17 o 
   4   6   0      504.48      537.40     50.01 o 
   5   6   0       42.29        3.82     36.12 o 
   6   6   0      827.02      916.38    103.30 o 
   7   6   0       84.16      105.32     56.43 o 
   8   6   0       84.09      -18.20     62.02 o 
   9   6   0      226.40      321.49     57.45 o 
  10   6   0      159.42       78.50     79.14 o 
  11   6   0       58.83      -80.89     80.89 o 
  12   6   0       51.65      -55.44    112.78 o 
   1   7   0      798.61      920.76     66.45 o 
   2   7   0      868.79      929.93     93.86 o 
   3   7   0        2.61       26.08     35.02 o 
   4   7   0     1088.11     1062.93     91.39 o 
   5   7   0      828.80      870.95     60.86 o 
   6   7   0        2.50       -9.35     47.79 o 
   7   7   0      329.60      222.68     75.30 o 
   8   7   0       11.03      -47.98     47.98 o 
   9   7   0      300.14      269.02     60.46 o 
  10   7   0      252.06      175.91     87.31 o 
  11   7   0        2.87     -122.47    141.59 o 
  12   7   0        6.94      148.27    201.02 o 
   0   8   0      294.37      564.72    148.07 o 
   1   8   0      266.30      473.00     66.26 o 
   2   8   0      344.69      422.04     46.02 o 
   3   8   0        2.86      -13.89     38.24 o 
   4   8   0      512.13      663.61     93.03 o 
   5   8   0      423.48      587.50     85.37 o 
   6   8   0       64.98       92.47     51.59 o 
   7   8   0      231.49      153.50     63.41 o 
   8   8   0      105.39       82.07    102.60 o 
   9   8   0        2.35      -78.67    143.27 o 
  10   8   0       20.13      -50.13     89.89 o 
  11   8   0       62.60       51.96     99.48 o 
   1   9   0        8.47       36.14     53.84 o 
   2   9   0        2.10        3.70     95.64 o 
   3   9   0       95.71      124.92     70.94 o 
   4   9   0       53.38      110.02     69.21 o 
   5   9   0       95.63      184.36     70.33 o 
   6   9   0       23.30       85.60     57.40 o 
   7   9   0        2.17        8.31     60.74 o 
   8   9   0        8.99      -81.96     81.96 o 
   9   9   0       76.28      -24.21    138.40 o 
  10   9   0        1.63      -94.24     94.24 o 
   0  10   0      144.50       75.57    111.52 o 
   1  10   0      266.85      341.48     85.43 o 
   2  10   0      180.54      293.28    113.52 o 
   3  10   0       28.20      -95.17     95.17 o 
   4  10   0       16.05      159.83    104.91 o 
   5  10   0      221.39      209.64    108.07 o 
   6  10   0        7.32      -40.25    102.40 o 
   7  10   0       34.45        4.60     82.90 o 
   8  10   0       82.41      152.99    142.39 o 
   1  11   0       61.91        9.94     90.00 o 
   2  11   0       24.86       50.30     98.26 o 
   3  11   0       13.19       15.41    116.44 o 
   4  11   0       25.06        7.02    120.11 o 
   5  11   0       42.34       51.78    120.01 o 
   6  11   0        4.63     -114.55    114.55 o 
   0  12   0       10.57       45.38    152.18 o 
   1  12   0        0.10      -39.19    105.66 o 
   2  12   0        0.48      -61.98    106.81 o 
   3  12   0       15.54      -31.12    107.52 o 
 -14   1   1      198.24      299.25     94.13 o 
 -13   1   1        6.45       34.30     58.64 o 
 -12   1   1      123.55      159.78     54.42 o 
 -11   1   1     1160.55     1419.25    141.69 o 
 -10   1   1      199.56      228.85     64.62 o 
  -9   1   1       11.26        0.24     39.38 o 
  -8   1   1     7517.53     8277.35    349.23 o 
  -7   1   1      847.35      916.13     59.78 o 
  -6   1   1        1.87      -19.00     26.22 o 
  -5   1   1     5177.99     4859.96    172.13 o 
  -4   1   1     3271.65     3049.49     99.38 o 
  -3   1   1     6533.28     6862.63    509.35 o 
  -2   1   1     1127.03     1341.74     43.67 o 
  -1   1   1     8065.69     8259.18    361.07 o 
   0   1   1       76.15      105.60      8.00 o 
   1   1   1    42730.54    45996.16   1378.01 o 
   2   1   1     3384.13     3506.69     96.24 o 
   3   1   1     7331.46     7945.24    216.32 o 
   4   1   1    18628.03    18816.12    554.09 o 
   5   1   1     8218.52     7737.99    231.89 o 
   6   1   1       24.24       26.73     19.50 o 
   7   1   1     1159.83     1097.31     44.82 o 
   8   1   1     3056.83     3266.92    106.42 o 
   9   1   1       90.27      110.71     32.81 o 
  10   1   1      149.87      191.65     37.03 o 
  11   1   1     1123.53     1341.46     88.00 o 
  12   1   1       17.83       44.90     51.65 o 
  13   1   1       16.76      -26.47     55.04 o 
  14   1   1      165.54      161.83     93.81 o 
 -14   2   1        0.24      -33.54     91.08 o 
 -13   2   1       36.96      -85.84     85.84 o 
 -12   2   1       40.24        1.57     85.21 o 
 -11   2   1      553.33      626.87     63.88 o 
 -10   2   1        6.56      -43.37     43.37 o 
  -9   2   1      642.89      700.29     59.60 o 
  -8   2   1      171.03      216.58     40.54 o 
  -7   2   1      578.04      636.43     61.01 o 
  -6   2   1     6222.89     6196.27    267.58 o 
  -5   2   1     2852.09     2604.88     87.68 o 
  -4   2   1     4839.80     4515.75    165.80 o 
  -3   2   1      180.91      287.28     36.43 o 
  -2   2   1    23523.80    23163.82    829.58 o 
  -1   2   1      436.37      494.24     22.84 o 
   0   2   1      382.96      416.09     16.00 o 
   1   2   1    23705.75    24168.88    724.78 o 
   2   2   1     1080.04     1049.77     36.13 o 
   3   2   1        4.29        6.54     10.28 o 
   4   2   1    15833.56    15393.80    415.85 o 
   5   2   1      582.16      579.80     28.44 o 
   6   2   1      311.86      357.28     51.20 o 
   7   2   1     3287.07     3480.41    128.57 o 
   8   2   1      109.38      161.99     30.40 o 
   9   2   1      608.05      671.65     46.87 o 
  10   2   1     3221.11     3593.79    137.18 o 
  11   2   1       93.24      118.91     51.72 o 
  12   2   1      118.69       94.89     54.98 o 
  13   2   1       54.88       90.24     92.44 o 
  14   2   1       20.92       49.15     95.27 o 
 -14   3   1        0.01      -97.05     97.05 o 
 -13   3   1       67.75       56.07     93.18 o 
 -12   3   1        2.69      -86.57     86.57 o 
 -11   3   1        1.55      -79.55     79.55 o 
 -10   3   1       25.10       20.96     81.02 o 
  -9   3   1      661.95      913.91     68.77 o 
  -8   3   1       96.65       92.71     31.42 o 
  -7   3   1      478.60      560.89     61.52 o 
  -6   3   1     7259.65     6759.44    228.07 o 
  -5   3   1      282.53      277.80     35.85 o 
  -4   3   1      224.51      228.65     19.72 o 
  -3   3   1     5451.27     5504.94    201.46 o 
  -2   3   1     1524.64     1445.82     58.63 o 
  -1   3   1       88.27      144.45     22.51 o 
   0   3   1     8765.57     9356.09    251.93 o 
   1   3   1        7.47       -6.23      8.15 o 
   2   3   1       22.73       37.03     31.63 o 
   3   3   1     9665.05     9105.70    277.95 o 
   4   3   1        2.83       -4.49     14.28 o 
   5   3   1       86.87      112.93     20.73 o 
   6   3   1      150.25      188.44     27.51 o 
   7   3   1      973.65      912.36     68.32 o 
   8   3   1       73.16       34.52     36.89 o 
   9   3   1     1499.57     1417.25     88.12 o 
  10   3   1        0.97      -24.34     43.27 o 
  11   3   1        1.59      -20.25     52.56 o 
  12   3   1      259.43      325.36     98.32 o 
  13   3   1        3.43        9.54     97.05 o 
  14   3   1        4.74      -17.61     96.84 o 
 -14   4   1        1.20       10.06    103.55 o 
 -13   4   1       19.07       17.71    100.72 o 
 -12   4   1      116.05       85.63     97.27 o 
 -11   4   1      594.38      897.75    122.98 o 
 -10   4   1       62.78      -82.59     82.59 o 
  -9   4   1     1760.23     1459.00    254.33 o 
  -8   4   1       92.12       82.09     43.74 o 
  -7   4   1        1.66      -35.90     35.90 o 
  -6   4   1     1627.84     1494.90     68.22 o 
  -5   4   1     2191.59     2052.71     72.10 o 
  -4   4   1       28.61       15.12     24.05 o 
  -3   4   1     3710.78     3564.16    124.12 o 
  -2   4   1    14506.99    14785.12    537.54 o 
  -1   4   1      183.39      182.82     12.51 o 
   0   4   1     3681.76     3827.24    106.17 o 
   1   4   1     3174.00     3190.72    100.01 o 
   2   4   1        6.37       -3.77      9.75 o 
   3   4   1     5457.90     5167.10    161.17 o 
   4   4   1      163.54      178.91     17.99 o 
   5   4   1       80.13       65.26     20.29 o 
   6   4   1        2.82      -21.88     21.88 o 
   7   4   1     4981.35     4826.74    281.43 o 
   8   4   1       66.84       74.47     41.55 o 
   9   4   1        2.37       28.19     44.30 o 
  10   4   1     1886.75     2100.34    120.29 o 
  11   4   1       99.73      154.44     61.17 o 
  12   4   1        0.48      -16.45     95.58 o 
  13   4   1        9.79        9.96     90.76 o 
 -13   5   1       25.61      -12.37     96.84 o 
 -12   5   1        0.74      -87.83     87.83 o 
 -11   5   1      228.93      298.32    104.82 o 
 -10   5   1      431.57      291.11     72.26 o 
  -9   5   1      378.39      404.09     71.05 o 
  -8   5   1      269.65      302.51     63.33 o 
  -7   5   1        0.96        1.63     36.29 o 
  -6   5   1     1558.07     1520.67     82.57 o 
  -5   5   1     4176.61     3984.36    154.46 o 
  -4   5   1       63.79      129.46     29.75 o 
  -3   5   1      516.30      573.97     76.08 o 
  -2   5   1     3462.12     3360.90    163.88 o 
  -1   5   1       13.13       46.36     13.10 o 
   0   5   1     4954.56     4924.42    136.46 o 
   1   5   1     1784.65     1803.51     68.89 o 
   2   5   1     1439.13     1424.52     50.67 o 
   3   5   1     4712.92     4397.31    138.68 o 
   4   5   1        3.26      -25.18     29.72 o 
   5   5   1     2119.12     1989.64    114.40 o 
   6   5   1      705.80      780.65     79.40 o 
   7   5   1      224.67      264.76     46.53 o 
   8   5   1      176.62      197.58     56.87 o 
   9   5   1      135.23       75.35     52.13 o 
  10   5   1      145.60       49.46     54.25 o 
  11   5   1      240.53      185.89     67.34 o 
  12   5   1      104.05      352.59    103.97 o 
  13   5   1        1.22        0.42     95.79 o 
 -12   6   1        0.59      -51.57    115.92 o 
 -11   6   1        1.53       12.25    117.65 o 
 -10   6   1      563.88      393.15     86.05 o 
  -9   6   1       18.69      -66.25     66.25 o 
  -8   6   1      170.73       46.27     91.06 o 
  -7   6   1     1452.83     1276.80     72.52 o 
  -6   6   1        4.87      -38.59     38.59 o 
  -5   6   1       53.31       36.73     35.68 o 
  -4   6   1     1901.33     1800.88    115.78 o 
  -3   6   1       61.34       81.85     44.00 o 
  -2   6   1      347.29      368.07     30.21 o 
  -1   6   1     3580.29     3701.42    106.36 o 
   0   6   1     2603.32     2696.70     98.71 o 
   1   6   1     1726.62     1677.14     58.99 o 
   2   6   1     2023.72     1991.71     98.83 o 
   3   6   1      183.32      204.39     65.02 o 
   4   6   1        1.45       -3.15     34.06 o 
   5   6   1     1389.01     1260.77     68.91 o 
   6   6   1      263.74      143.20     44.96 o 
   7   6   1       29.40      -41.09     41.09 o 
   8   6   1      495.10      419.68     57.31 o 
   9   6   1      117.98      135.58     57.39 o 
  10   6   1       31.26       74.36     59.58 o 
  11   6   1       13.19      -16.45     61.06 o 
  12   6   1       23.00      159.73    104.07 o 
 -12   7   1       35.64       44.98     96.62 o 
 -11   7   1       58.97      -60.16    110.26 o 
 -10   7   1        0.25     -128.26    208.30 o 
  -9   7   1      125.50      -31.77    130.39 o 
  -8   7   1      124.97      -63.43    173.31 o 
  -7   7   1        2.52      -46.32     46.32 o 
  -6   7   1        7.52      -10.68     53.08 o 
  -5   7   1      334.50      430.86     71.21 o 
  -4   7   1      199.60      228.19     41.87 o 
  -3   7   1      433.69      498.36     44.73 o 
  -2   7   1       12.96       89.35     32.86 o 
  -1   7   1      326.05      342.82     36.65 o 
   0   7   1       53.30       95.84     27.98 o 
   1   7   1      818.62      817.51     51.40 o 
   2   7   1       52.58      160.88     40.05 o 
   3   7   1       40.80      100.35     35.87 o 
   4   7   1       27.65       47.15     39.29 o 
   5   7   1      707.37      861.10    118.39 o 
   6   7   1       61.11       22.95     62.97 o 
   7   7   1       19.99      -47.14     47.14 o 
   8   7   1        8.39      -52.34     52.34 o 
   9   7   1        4.95       -0.32     56.51 o 
  10   7   1       32.32      -40.73     69.20 o 
  11   7   1        6.33       36.93     90.36 o 
 -11   8   1        0.23      -74.44    116.86 o 
 -10   8   1       25.26     -141.30    204.95 o 
  -9   8   1       85.49       -1.43    202.60 o 
  -8   8   1      194.28      281.76    159.69 o 
  -7   8   1       68.66      138.75     65.74 o 
  -6   8   1      191.27      256.85     87.73 o 
  -5   8   1       93.04       70.28     69.65 o 
  -4   8   1      746.75      848.27     93.25 o 
  -3   8   1        0.67       29.35     40.21 o 
  -2   8   1        2.00       36.07     79.08 o 
  -1   8   1     1024.83     1118.75     84.87 o 
   0   8   1      429.19      480.35     55.21 o 
   1   8   1        4.13      -38.56     54.09 o 
   2   8   1      385.57      472.55     53.04 o 
   3   8   1      448.87      429.72     49.44 o 
   4   8   1      552.09      544.78     53.69 o 
   5   8   1      342.23      381.03     70.60 o 
   6   8   1       31.96      -47.64     47.64 o 
   7   8   1       78.17      -62.66     78.85 o 
   8   8   1       13.83      -11.02     56.04 o 
   9   8   1       72.02      -11.38     63.98 o 
  10   8   1       24.34      -36.28     67.72 o 
  11   8   1        0.20      -84.64     96.14 o 
 -10   9   1       35.69     -138.20    157.27 o 
  -9   9   1       43.68      -64.06    228.90 o 
  -8   9   1       65.01        1.40     89.30 o 
  -7   9   1        0.81       77.91    118.69 o 
  -6   9   1      247.45      346.03     72.76 o 
  -5   9   1      282.28      368.26     69.48 o 
  -4   9   1       99.38      131.68     58.46 o 
  -3   9   1      753.78     1004.27    128.02 o 
  -2   9   1        0.52        3.46     85.31 o 
  -1   9   1       25.81      -63.26     63.26 o 
   0   9   1     1126.61     1489.72    187.68 o 
   1   9   1      877.19      933.70     93.38 o 
   2   9   1       46.89       -4.04     64.47 o 
   3   9   1      484.22      544.46    126.48 o 
   4   9   1      113.70       84.65     69.50 o 
   5   9   1       35.60      107.35     55.49 o 
   6   9   1      583.09      727.77     72.22 o 
   7   9   1       30.97      -32.28     60.65 o 
   8   9   1        3.22      -64.22     64.22 o 
   9   9   1       97.66       16.77     90.20 o 
  -8  10   1       25.82       34.27     85.87 o 
  -7  10   1        2.72      -34.62     77.10 o 
  -6  10   1        0.22       -4.82    101.35 o 
  -5  10   1       40.09       65.82    100.30 o 
  -4  10   1        0.39      -94.85     94.85 o 
  -3  10   1        0.74       71.90    102.82 o 
  -2  10   1        0.99      -15.11     78.00 o 
  -1  10   1       33.53      -56.63     75.99 o 
   0  10   1        3.66      -44.43     75.61 o 
   1  10   1       38.87       57.06     85.00 o 
   2  10   1        0.42      -69.55     75.49 o 
   3  10   1        4.83       -6.60     76.86 o 
   4  10   1       23.08       11.90     80.48 o 
   5  10   1       20.44       62.80     82.99 o 
   6  10   1        9.00       -6.33     80.64 o 
   7  10   1        7.83        1.66     67.76 o 
   8  10   1       21.34       -0.33     87.26 o 
  -7  11   1       13.41       14.57    121.37 o 
  -6  11   1       14.67       50.83    121.79 o 
  -5  11   1       12.36      -18.24    118.96 o 
  -4  11   1        9.73       65.40    119.80 o 
  -3  11   1       50.40      -91.66     91.66 o 
  -2  11   1        1.16      -91.41     91.41 o 
  -1  11   1        7.79      -50.71     90.34 o 
   0  11   1       31.38      -44.42     88.84 o 
   1  11   1        6.00      -42.37     90.01 o 
   2  11   1        3.17      -13.65     92.20 o 
   3  11   1       53.54      155.43    123.68 o 
   4  11   1       14.02       49.68    116.97 o 
   5  11   1       16.97       14.67    119.69 o 
   6  11   1       18.99     -117.70    117.70 o 
  -4  12   1       28.95       79.56    112.89 o 
  -3  12   1        9.35       25.34    184.20 o 
  -2  12   1        6.73      123.93    111.37 o 
  -1  12   1       28.93       -3.20    120.58 o 
   0  12   1        0.08     -102.01    102.01 o 
   1  12   1       26.38      131.43    108.47 o 
   2  12   1       25.48       52.19    108.36 o 
   3  12   1        1.10      -17.33    109.40 o 
 -14   0   2        2.26      -83.85     83.85 o 
 -13   0   2      175.56      233.32     86.16 o 
 -12   0   2      383.40      486.20     89.42 o 
 -11   0   2      576.43      710.31     92.99 o 
 -10   0   2     1215.05     1317.49    125.13 o 
  -9   0   2     1269.13     1528.08    130.29 o 
  -8   0   2     1347.79     1343.47    116.46 o 
  -7   0   2     7692.32     6870.18    413.43 o 
  -6   0   2    14426.50    12965.69    758.22 o 
  -5   0   2     1161.73      972.85     80.50 o 
  -4   0   2    23528.27    23031.26   1326.18 o 
  -3   0   2    10265.68     9918.90    574.60 o 
  -2   0   2    12346.21    12665.57    729.32 o 
  -1   0   2    36293.26    35662.16   2049.78 o 
   0   0   2     9045.14     8741.60    503.52 o 
   1   0   2      779.97      732.19     48.55 o 
   2   0   2     5888.60     6029.86    349.64 o 
   3   0   2    18701.19    18067.82    750.58 o 
   4   0   2      539.64      579.14     35.37 o 
   5   0   2     6325.32     6583.29    279.53 o 
   6   0   2     7357.23     7434.97    316.81 o 
   7   0   2     1157.82     1143.57     65.01 o 
   8   0   2     2085.94     2196.49    107.33 o 
   9   0   2      538.05      606.39     51.61 o 
  10   0   2      103.79      156.54     46.54 o 
  11   0   2       29.76       -5.66     68.02 o 
  12   0   2      194.92      210.16     77.77 o 
  13   0   2        2.23       47.69     78.50 o 
  14   0   2      122.73      167.18     90.87 o 
 -14   1   2      157.13      210.68     95.17 o 
 -13   1   2       30.68      -32.95     55.35 o 
 -12   1   2      170.28      101.86     53.68 o 
 -11   1   2      278.04      261.27     51.03 o 
 -10   1   2      733.51      867.04     68.32 o 
  -9   1   2       97.02       86.49     46.85 o 
  -8   1   2      333.62      317.07     45.42 o 
  -7   1   2      625.85      512.84     45.86 o 
  -6   1   2       28.39        8.13     29.29 o 
  -5   1   2     1253.52     1102.22     66.97 o 
  -4   1   2    10332.23    10355.69    363.34 o 
  -3   1   2     1108.35     1295.44     80.77 o 
  -2   1   2     1405.71     1464.65     53.14 o 
  -1   1   2      143.07      201.42     12.22 o 
   0   1   2      142.18      155.11     10.97 o 
   1   1   2     7525.49     8279.44    385.23 o 
   2   1   2     1122.81     1234.96     54.42 o 
   3   1   2     1506.79     1440.10     43.30 o 
   4   1   2        4.73       -6.14     11.31 o 
   5   1   2    13278.51    13419.77    396.19 o 
   6   1   2       66.21       40.61     19.52 o 
   7   1   2      530.70      599.76     33.29 o 
   8   1   2      149.34      206.31     33.34 o 
   9   1   2      992.55     1077.35     49.61 o 
  10   1   2        1.22       -4.70     33.89 o 
  11   1   2      146.87      155.32     41.43 o 
  12   1   2      452.14      544.21     64.36 o 
  13   1   2       60.64       35.62     57.17 o 
  14   1   2       34.15       46.88     68.34 o 
 -14   2   2       27.07       -0.21     85.63 o 
 -13   2   2       97.64      -17.29     79.55 o 
 -12   2   2        0.76      -78.81     78.81 o 
 -11   2   2       23.06       -6.26     65.45 o 
 -10   2   2       12.07      -23.93     41.42 o 
  -9   2   2      117.06       89.79     42.28 o 
  -8   2   2     2048.83     1810.22     99.58 o 
  -7   2   2     1883.89     1464.36     80.88 o 
  -6   2   2      646.99      565.61     40.16 o 
  -5   2   2      278.20      315.04     46.46 o 
  -4   2   2      292.82      318.02     23.57 o 
  -3   2   2     1488.95     1479.25     55.93 o 
  -2   2   2      538.85      576.28     32.19 o 
  -1   2   2      986.18     1020.79     64.70 o 
   0   2   2     2897.16     3010.02    106.40 o 
   1   2   2     2544.07     2516.90     89.99 o 
   2   2   2     3422.20     3477.71    107.86 o 
   3   2   2     3458.37     3365.31    105.63 o 
   4   2   2      771.10      802.28     29.31 o 
   5   2   2      415.76      490.50     26.62 o 
   6   2   2      988.55     1003.97     41.00 o 
   7   2   2      285.98      384.88     30.44 o 
   8   2   2      315.60      295.79     35.27 o 
   9   2   2      427.75      431.36     39.90 o 
  10   2   2      102.51       99.05     37.26 o 
  11   2   2      115.29      125.06     39.52 o 
  12   2   2       20.48       13.19     52.42 o 
  13   2   2       26.50      -29.77     88.77 o 
  14   2   2       40.30       24.63     95.17 o 
 -14   3   2      147.32       16.88     91.19 o 
 -13   3   2      158.00      199.78    101.46 o 
 -12   3   2        0.02      -77.14     77.14 o 
 -11   3   2      432.01      483.91     92.36 o 
 -10   3   2     3101.85     3084.95    218.40 o 
  -9   3   2      233.62      236.56     47.00 o 
  -8   3   2      182.77      144.54     40.96 o 
  -7   3   2     3886.35     3137.05    123.07 o 
  -6   3   2      630.63      737.29     72.91 o 
  -5   3   2     1026.17     1066.40     58.62 o 
  -4   3   2    21985.49    21801.20    758.02 o 
  -3   3   2      646.87      662.25     41.11 o 
  -2   3   2     3262.03     3569.06    160.98 o 
  -1   3   2    40060.55    39253.30   1588.68 o 
   0   3   2     5125.62     5222.21    190.29 o 
   1   3   2     4673.29     4588.65    141.30 o 
   2   3   2    37942.83    38310.39   1150.57 o 
   3   3   2     9086.16     9055.86    275.83 o 
   4   3   2       33.58       53.78     15.43 o 
   5   3   2     5391.92     5566.65    199.09 o 
   6   3   2     2494.87     2304.68    101.34 o 
   7   3   2       69.58       38.19     30.01 o 
   8   3   2      421.97      630.39     44.84 o 
   9   3   2      425.27      614.68     56.64 o 
  10   3   2      117.93       59.84     46.27 o 
  11   3   2      669.61      837.75     74.08 o 
  12   3   2      284.40      500.08     66.48 o 
  13   3   2       20.07       53.24     95.27 o 
 -14   4   2       76.40      144.43    101.25 o 
 -13   4   2       26.49       15.83    104.60 o 
 -12   4   2        5.81      151.34    102.71 o 
 -11   4   2        4.91      -90.55     90.55 o 
 -10   4   2       42.73      -72.21     72.21 o 
  -9   4   2       30.33      -44.04     61.63 o 
  -8   4   2     1081.51      949.39    256.23 o 
  -7   4   2       34.31       25.54     48.37 o 
  -6   4   2      807.88      832.96     45.25 o 
  -5   4   2     3563.10     3498.06    129.26 o 
  -4   4   2      891.90      987.51    100.44 o 
  -3   4   2     3272.27     3125.35    144.31 o 
  -2   4   2      520.94      534.74     37.12 o 
  -1   4   2       60.92       83.71     13.37 o 
   0   4   2     1190.77     1131.86     39.96 o 
   1   4   2     1089.42     1014.31     37.69 o 
   2   4   2      140.45      141.99     14.40 o 
   3   4   2     3119.19     3025.87     97.95 o 
   4   4   2     2141.57     2046.64     70.29 o 
   5   4   2      978.33      934.26     55.69 o 
   6   4   2     1767.76     1732.33     65.64 o 
   7   4   2       72.38       41.47     29.42 o 
   8   4   2       89.78       78.58     77.66 o 
   9   4   2       53.07       30.72     46.22 o 
  10   4   2      310.20      388.20     59.59 o 
  11   4   2      214.31      306.14     63.92 o 
  12   4   2       44.24       28.76     58.39 o 
  13   4   2        2.95       68.86    105.54 o 
 -13   5   2       10.06        2.83    102.61 o 
 -12   5   2       75.77      158.58    102.92 o 
 -11   5   2      131.60      -53.77    100.83 o 
 -10   5   2        4.50       -3.40     63.76 o 
  -9   5   2      290.42      133.49     66.80 o 
  -8   5   2      345.39      308.51    181.57 o 
  -7   5   2      152.11      210.82     90.30 o 
  -6   5   2     1524.20     1429.60     87.84 o 
  -5   5   2     3427.74     3587.53    172.44 o 
  -4   5   2      273.06      289.29     57.78 o 
  -3   5   2     3844.39     3806.04    141.46 o 
  -2   5   2     1316.62     1256.96     54.80 o 
  -1   5   2     3143.70     3345.77    117.50 o 
   0   5   2     1245.89     1264.74     45.56 o 
   1   5   2     5524.94     5397.19    167.15 o 
   2   5   2      282.95      274.91     26.90 o 
   3   5   2     2962.56     2814.39     93.60 o 
   4   5   2     2870.91     2608.36     88.89 o 
   5   5   2       12.30      -33.08     33.08 o 
   6   5   2     1619.37     1645.84     80.90 o 
   7   5   2     1661.53     1559.77    123.95 o 
   8   5   2        2.86      -44.42     44.42 o 
   9   5   2      304.73      240.00     63.71 o 
  10   5   2      296.26      376.71     66.64 o 
  11   5   2       32.11       90.11     64.60 o 
  12   5   2        4.86       29.93     81.85 o 
  13   5   2       53.28      -36.79     98.63 o 
 -13   6   2       36.89     -112.77    112.77 o 
 -12   6   2        0.02     -116.34    116.34 o 
 -11   6   2       10.64      -76.28     76.28 o 
 -10   6   2      171.55       80.81     74.14 o 
  -9   6   2       92.16      -20.64    141.81 o 
  -8   6   2      434.14      484.72    119.88 o 
  -7   6   2      358.81      340.55     75.22 o 
  -6   6   2      248.37      298.87     51.13 o 
  -5   6   2      725.18      839.60    124.84 o 
  -4   6   2       11.34       15.38     34.59 o 
  -3   6   2     1329.88     1424.32    116.79 o 
  -2   6   2      521.23      633.54     39.77 o 
  -1   6   2      105.29      141.46     18.10 o 
   0   6   2     1358.65     1283.62     48.42 o 
   1   6   2      476.39      454.42     34.02 o 
   2   6   2       25.38       46.70     23.46 o 
   3   6   2     1134.47     1158.32     62.75 o 
   4   6   2      405.78      431.07     45.73 o 
   5   6   2      169.67      122.08     48.01 o 
   6   6   2     1202.12     1035.98     83.73 o 
   7   6   2       30.61      -20.51     57.99 o 
   8   6   2      382.00      432.99     55.63 o 
   9   6   2      144.36      176.82     56.62 o 
  10   6   2        4.69      -58.16     58.16 o 
  11   6   2       77.01      135.72     61.33 o 
  12   6   2        0.26      -28.19     74.94 o 
 -12   7   2       93.45       76.09    126.82 o 
 -11   7   2       38.56      -82.85     82.85 o 
 -10   7   2       37.67     -164.76    164.76 o 
  -9   7   2      302.60      150.24    174.69 o 
  -8   7   2      265.72      263.75    100.16 o 
  -7   7   2       93.91      101.29     57.21 o 
  -6   7   2     1346.97     1395.93    125.14 o 
  -5   7   2       41.85       69.05     45.99 o 
  -4   7   2      114.45      112.69     46.22 o 
  -3   7   2     1498.10     1590.39     94.74 o 
  -2   7   2     1306.03     1370.75     91.60 o 
  -1   7   2     1243.72     1240.71     54.85 o 
   0   7   2      892.50      865.52     48.74 o 
   1   7   2     2783.62     2655.44    108.07 o 
   2   7   2      749.00      847.21     54.46 o 
   3   7   2        5.03       71.78     40.32 o 
   4   7   2     3175.98     2849.70    121.35 o 
   5   7   2      487.50      520.58     55.05 o 
   6   7   2       29.80      -41.80     86.01 o 
   7   7   2      711.46      654.51     84.04 o 
   8   7   2        2.74      -28.11     62.35 o 
   9   7   2        4.44      -60.87     60.87 o 
  10   7   2      168.28      268.40     70.35 o 
  11   7   2       22.88       38.12     67.27 o 
 -11   8   2        4.98     -109.35    249.28 o 
 -10   8   2        0.05     -140.25    194.05 o 
  -9   8   2       14.65      -71.70     71.70 o 
  -8   8   2       64.24      -10.58     86.15 o 
  -7   8   2       67.10       33.55     63.55 o 
  -6   8   2      199.40      216.62     60.29 o 
  -5   8   2      208.40      244.66     55.40 o 
  -4   8   2       97.32      202.22     72.90 o 
  -3   8   2        8.58       15.04     44.03 o 
  -2   8   2      116.57      160.68     54.45 o 
  -1   8   2       48.43      111.50     47.74 o 
   0   8   2        2.31       -2.41     54.87 o 
   1   8   2       96.35      155.38     57.81 o 
   2   8   2      123.97      185.53     59.43 o 
   3   8   2      180.69      186.87     46.60 o 
   4   8   2      331.35      360.89     77.50 o 
   5   8   2       30.00       47.99     53.91 o 
   6   8   2       11.93       -6.41     51.10 o 
   7   8   2       69.64       65.53     53.60 o 
   8   8   2       12.40      -45.95     61.29 o 
   9   8   2       21.74      -28.03     97.44 o 
  10   8   2        7.58       47.72     65.92 o 
 -10   9   2        0.01     -136.46    136.46 o 
  -9   9   2        3.76      -70.31    169.89 o 
  -8   9   2        1.42       21.11     75.34 o 
  -7   9   2        0.35      -11.87    110.62 o 
  -6   9   2       23.33       76.06     65.30 o 
  -5   9   2       65.30      235.15    153.97 o 
  -4   9   2      216.26      215.66     58.98 o 
  -3   9   2      210.64      256.70     93.39 o 
  -2   9   2      108.48       59.57     67.89 o 
  -1   9   2        0.75       14.18     66.08 o 
   0   9   2      124.93      236.73     70.27 o 
   1   9   2      178.69       79.60     68.20 o 
   2   9   2       61.84       68.88     65.23 o 
   3   9   2        9.66      -62.73     62.73 o 
   4   9   2       66.82       70.83     69.16 o 
   5   9   2      118.04       57.62     54.84 o 
   6   9   2        5.23      -13.86     59.52 o 
   7   9   2        7.16      -38.60     80.49 o 
   8   9   2       28.24      -62.14     62.14 o 
   9   9   2       46.37      -83.87     99.96 o 
  -8  10   2       60.89      150.86     85.90 o 
  -7  10   2       14.28       33.06     77.67 o 
  -6  10   2        1.40       91.71    103.44 o 
  -5  10   2      120.87      270.10    107.96 o 
  -4  10   2        0.45      -76.72     97.26 o 
  -3  10   2       55.56      123.44    156.74 o 
  -2  10   2      143.54      160.90     82.45 o 
  -1  10   2      107.77      148.51     81.29 o 
   0  10   2      134.72      127.37     79.95 o 
   1  10   2       53.70      157.74    107.64 o 
   2  10   2        4.05       58.01    170.31 o 
   3  10   2       48.84      110.71     78.75 o 
   4  10   2        9.27       24.77     77.75 o 
   5  10   2       46.94       91.54     82.05 o 
   6  10   2      116.86       86.25     84.08 o 
   7  10   2        0.23      -59.10     69.44 o 
   8  10   2       50.41      -61.19     71.86 o 
  -7  11   2       12.62       18.03    118.75 o 
  -6  11   2       14.61       18.87    119.59 o 
  -5  11   2       11.74       -4.09    119.38 o 
  -4  11   2       23.73      129.65    120.42 o 
  -3  11   2       14.74      -91.48     93.91 o 
  -2  11   2       96.22      174.15     99.03 o 
  -1  11   2       81.62       58.93     93.48 o 
   0  11   2       13.30      -57.71     89.73 o 
   1  11   2       19.79       32.66    103.66 o 
   2  11   2        3.38      -20.65    119.59 o 
   3  11   2        9.27       -1.25     89.47 o 
   4  11   2       47.03      141.17     95.44 o 
   5  11   2       13.83       57.65    117.28 o 
   6  11   2        5.72        1.78     94.38 o 
  -4  12   2        3.85      -13.03    110.67 o 
  -3  12   2        2.65      -24.22    108.81 o 
  -2  12   2        0.31      -29.09    106.16 o 
  -1  12   2        0.67      -14.97    108.08 o 
   0  12   2        3.85      -65.46    105.98 o 
   1  12   2        0.78      -89.77    105.40 o 
   2  12   2        0.28       -7.78    106.73 o 
   3  12   2        2.87      126.82    141.07 o 
 -14   1   3        0.17      -13.94     91.29 o 
 -13   1   3       10.21      -39.41     58.85 o 
 -12   1   3       13.23      -60.68     60.68 o 
 -11   1   3       61.01      -38.31     48.36 o 
 -10   1   3      400.17      285.59     53.03 o 
  -9   1   3      242.55      129.10     43.86 o 
  -8   1   3      573.21      526.18     54.31 o 
  -7   1   3     3304.99     2853.50    136.07 o 
  -6   1   3      760.17      688.62     47.97 o 
  -5   1   3     5516.08     5787.69    243.90 o 
  -4   1   3     2404.51     2562.33     96.50 o 
  -3   1   3    12784.49    13958.99    487.23 o 
  -2   1   3     8552.86     9202.36    319.60 o 
  -1   1   3      523.10      802.05    100.07 o 
   0   1   3     4370.92     4863.80    170.49 o 
   1   1   3     2188.52     2508.64    146.84 o 
   2   1   3    11277.54    11305.65    395.48 o 
   3   1   3     1669.61     1570.16     69.97 o 
   4   1   3      354.49      411.74     20.29 o 
   5   1   3      880.10      890.52     34.62 o 
   6   1   3     3843.56     3826.18    118.79 o 
   7   1   3      244.92      232.42     25.89 o 
   8   1   3      130.48      171.34     28.05 o 
   9   1   3     1098.62     1232.28     52.80 o 
  10   1   3       32.17       67.66     37.41 o 
  11   1   3       91.37       72.75     38.86 o 
  12   1   3        5.56       21.42     53.90 o 
  13   1   3       87.70      132.28     60.89 o 
  14   1   3        0.30       97.21     65.59 o 
 -14   2   3       73.39       87.10    103.13 o 
 -13   2   3        5.67      -65.82     92.02 o 
 -12   2   3      811.07     1177.80    133.69 o 
 -11   2   3      192.26       77.48     60.01 o 
 -10   2   3       23.70      -44.02     44.02 o 
  -9   2   3     3911.29     3334.32    160.00 o 
  -8   2   3      913.10      907.57    124.91 o 
  -7   2   3     1397.75     1282.45     75.44 o 
  -6   2   3     6203.27     5696.27    284.37 o 
  -5   2   3     7591.19     7490.18    266.50 o 
  -4   2   3      217.18      234.25     18.46 o 
  -3   2   3    21570.27    22259.77    771.45 o 
  -2   2   3     4508.32     4328.28    151.69 o 
  -1   2   3    13517.96    13644.08    472.70 o 
   0   2   3    45970.85    45159.06   1563.15 o 
   1   2   3    10399.44    10355.91    361.28 o 
   2   2   3     2970.82     3042.54    109.87 o 
   3   2   3      361.24      355.43     19.40 o 
   4   2   3    18359.74    18587.58    546.61 o 
   5   2   3     1333.91     1284.46     48.06 o 
   6   2   3      860.21      898.03     37.64 o 
   7   2   3     2428.17     2544.20     84.71 o 
   8   2   3      175.44      181.28     32.71 o 
   9   2   3      205.51      211.22     44.75 o 
  10   2   3      536.33      719.78     49.78 o 
  11   2   3      140.63      167.32     43.47 o 
  12   2   3        4.98        1.62     43.42 o 
  13   2   3      164.88      173.68     93.60 o 
 -14   3   3       40.88      -23.79    103.45 o 
 -13   3   3       27.12      -96.63     96.63 o 
 -12   3   3       67.10      -75.15     91.50 o 
 -11   3   3      277.79      181.13     94.55 o 
 -10   3   3      218.82      108.80     76.73 o 
  -9   3   3       31.28      -44.60     44.60 o 
  -8   3   3      449.05      470.61     51.47 o 
  -7   3   3       62.34      103.66     31.73 o 
  -6   3   3      788.56      893.94     48.39 o 
  -5   3   3       37.68       26.08     16.94 o 
  -4   3   3     1868.68     1988.02     75.55 o 
  -3   3   3     3563.46     3479.05    158.64 o 
  -2   3   3     3607.22     3479.11    123.62 o 
  -1   3   3     1100.29     1235.16     47.64 o 
   0   3   3       31.78       10.08     10.84 o 
   1   3   3     2570.25     2588.13     94.06 o 
   2   3   3      471.35      452.68     22.01 o 
   3   3   3     1057.91     1136.28     41.89 o 
   4   3   3     2254.60     2180.14     73.50 o 
   5   3   3      169.86      194.11     20.48 o 
   6   3   3      123.30       75.72     38.59 o 
   7   3   3     1440.18     1357.17    111.12 o 
   8   3   3      246.37      285.22     36.33 o 
   9   3   3      282.99      290.40     40.25 o 
  10   3   3       89.75       99.73     44.83 o 
  11   3   3       42.53       59.59     99.25 o 
  12   3   3       47.92      143.91     63.00 o 
  13   3   3       41.66        8.45     63.03 o 
 -14   4   3       12.16     -112.88    112.88 o 
 -13   4   3      149.73      184.05    115.40 o 
 -12   4   3      295.72      209.65    108.81 o 
 -11   4   3       36.24      -91.29     96.84 o 
 -10   4   3      196.32      -37.63     89.73 o 
  -9   4   3     4425.43     2902.10    230.16 o 
  -8   4   3      283.61      265.32    108.71 o 
  -7   4   3     1092.35     1145.66     80.92 o 
  -6   4   3     3848.33     3600.38    135.20 o 
  -5   4   3     3690.50     3686.77    134.78 o 
  -4   4   3      889.08      994.80     68.03 o 
  -3   4   3     2579.33     2491.94    117.51 o 
  -2   4   3     7626.14     7685.34    339.87 o 
  -1   4   3        9.31       40.45     15.20 o 
   0   4   3     3754.71     3720.29    134.48 o 
   1   4   3     9692.84     9117.45    277.66 o 
   2   4   3       85.56       93.82     14.60 o 
   3   4   3     7128.45     6991.51    215.22 o 
   4   4   3     3819.57     3847.96    122.12 o 
   5   4   3      632.55      671.21     36.12 o 
   6   4   3       59.61       51.34     24.32 o 
   7   4   3     4727.31     4824.04    203.29 o 
   8   4   3        3.50      -43.62     43.62 o 
   9   4   3       63.66       44.11     50.51 o 
  10   4   3      429.41      573.93     69.57 o 
  11   4   3       79.85      209.17     63.79 o 
  12   4   3       10.85       89.85     63.76 o 
  13   4   3       64.85      115.12     68.15 o 
 -13   5   3      187.96      224.83    115.72 o 
 -12   5   3       16.33      -43.81    114.03 o 
 -11   5   3       29.13      -89.51     89.51 o 
 -10   5   3       39.56      -82.48     82.48 o 
  -9   5   3        1.51      -82.27     82.27 o 
  -8   5   3      115.95       66.17    121.85 o 
  -7   5   3      489.92      504.45     57.10 o 
  -6   5   3      859.09      801.90     61.72 o 
  -5   5   3     1972.49     1820.35     97.89 o 
  -4   5   3     1917.82     1890.20    113.85 o 
  -3   5   3      543.85      550.35     41.47 o 
  -2   5   3     2220.52     2239.97     83.28 o 
  -1   5   3     1173.91     1366.48     48.64 o 
   0   5   3     2600.98     2581.05     84.04 o 
   1   5   3      236.59      231.94     19.99 o 
   2   5   3     1229.37     1286.26     61.73 o 
   3   5   3     2549.31     2478.75     83.25 o 
   4   5   3      887.76      901.20     40.14 o 
   5   5   3       54.57       16.50     38.73 o 
   6   5   3     1578.70     1529.77    147.08 o 
   7   5   3       63.48       50.71     44.19 o 
   8   5   3      160.00       78.99     46.31 o 
   9   5   3       90.43       -2.13     47.48 o 
  10   5   3       52.43        3.18     57.45 o 
  11   5   3      339.41      404.76     67.27 o 
  12   5   3       80.87      135.17     68.58 o 
 -13   6   3      115.06      -98.63    135.00 o 
 -12   6   3        5.29     -126.71    126.71 o 
 -11   6   3        4.75      -66.80    207.36 o 
 -10   6   3      489.86      470.55     84.05 o 
  -9   6   3        4.88     -119.35    165.39 o 
  -8   6   3        2.75      -59.08     67.29 o 
  -7   6   3     1705.89     1728.61    106.54 o 
  -6   6   3      221.24      175.48     44.62 o 
  -5   6   3      133.72      177.57     41.94 o 
  -4   6   3     3349.12     3379.27    161.56 o 
  -3   6   3      118.66      135.09     28.54 o 
  -2   6   3      619.29      756.19     43.56 o 
  -1   6   3     1674.23     1684.82     59.48 o 
   0   6   3      979.37      963.66     46.41 o 
   1   6   3      514.67      560.38     45.28 o 
   2   6   3     3897.85     3645.39    118.20 o 
   3   6   3      239.13      178.38     37.72 o 
   4   6   3       33.05       14.43     37.67 o 
   5   6   3     1873.19     1863.11     88.69 o 
   6   6   3      270.26      302.28     49.23 o 
   7   6   3       97.96       94.31     46.57 o 
   8   6   3     1379.07     1452.82     86.84 o 
   9   6   3      221.10      299.78    105.60 o 
  10   6   3       25.62       32.17     60.82 o 
  11   6   3      234.69      200.55     77.37 o 
  12   6   3       27.66      -24.02     72.73 o 
 -12   7   3        4.45     -136.98    136.98 o 
 -11   7   3       41.96      -69.74     95.59 o 
 -10   7   3        1.48      -84.55    265.95 o 
  -9   7   3        2.29      -68.54     68.54 o 
  -8   7   3       52.64       20.61     61.48 o 
  -7   7   3      107.13      157.47     60.63 o 
  -6   7   3        0.50      159.26     99.10 o 
  -5   7   3       62.80       74.32     57.44 o 
  -4   7   3       91.48      177.49     43.83 o 
  -3   7   3       13.81       29.06     36.63 o 
  -2   7   3        2.71      -10.73     38.85 o 
  -1   7   3       39.51        6.22     40.32 o 
   0   7   3      402.90      352.67     33.14 o 
   1   7   3      126.16      138.33     36.35 o 
   2   7   3        4.21       20.16     35.92 o 
   3   7   3      291.36      295.67     43.95 o 
   4   7   3      193.52      166.25     45.27 o 
   5   7   3       23.86      -52.65     52.65 o 
   6   7   3       33.21      -26.27     47.24 o 
   7   7   3        1.27      -25.55     48.92 o 
   8   7   3       85.28       45.32     56.70 o 
   9   7   3        4.62      -57.77     57.77 o 
  10   7   3       12.90      -46.62     65.97 o 
  11   7   3       10.76      -67.91     67.91 o 
 -11   8   3       71.58     -147.26    147.26 o 
 -10   8   3       23.11     -106.14    135.15 o 
  -9   8   3        9.77       -2.85     74.45 o 
  -8   8   3        1.12       44.92     67.64 o 
  -7   8   3     1045.19     1034.38     91.09 o 
  -6   8   3        3.17       33.43     55.96 o 
  -5   8   3       76.17       69.52     50.57 o 
  -4   8   3      288.86      385.14     56.65 o 
  -3   8   3       44.98      140.18     44.49 o 
  -2   8   3      218.01      233.58     40.17 o 
  -1   8   3      137.21      189.14     49.64 o 
   0   8   3        6.02       47.22     56.38 o 
   1   8   3       20.05      -53.74     53.74 o 
   2   8   3     1127.47     1232.55     92.39 o 
   3   8   3      160.55      154.90     57.04 o 
   4   8   3       76.36      113.51     50.17 o 
   5   8   3      158.29      130.80     52.97 o 
   6   8   3        1.52      -30.02     75.23 o 
   7   8   3      125.99      166.35     59.30 o 
   8   8   3       65.66       66.45     65.23 o 
   9   8   3       51.12      -13.01     68.19 o 
  10   8   3       23.60      -33.23     66.73 o 
 -10   9   3        7.01     -125.90    213.86 o 
  -9   9   3       22.32       92.08     82.80 o 
  -8   9   3      108.20      101.42     77.04 o 
  -7   9   3       11.56       74.91     87.88 o 
  -6   9   3       23.05       75.57     63.57 o 
  -5   9   3      343.43      484.37     70.34 o 
  -4   9   3       60.76       85.10     88.09 o 
  -3   9   3      114.81      135.94     90.66 o 
  -2   9   3      490.39      663.90     85.79 o 
  -1   9   3       93.33      108.81     69.25 o 
   0   9   3      964.33     1161.65    205.75 o 
   1   9   3      126.78      293.45     74.66 o 
   2   9   3       58.87       11.56     63.77 o 
   3   9   3      272.39      248.69     73.70 o 
   4   9   3      294.74      245.72     74.56 o 
   5   9   3       68.58      107.94     56.14 o 
   6   9   3      115.09      100.18     60.82 o 
   7   9   3       12.07      -88.23     88.23 o 
   8   9   3       46.67       42.94     69.39 o 
   9   9   3      113.39       63.11     73.04 o 
  -9  10   3        0.20      -69.50    179.43 o 
  -8  10   3        0.79      -64.92     81.28 o 
  -7  10   3       25.34      111.85     77.19 o 
  -6  10   3        0.59      136.16    119.32 o 
  -5  10   3        1.15      -31.34     99.36 o 
  -4  10   3        2.85       19.91    100.30 o 
  -3  10   3        6.75      -24.44     80.40 o 
  -2  10   3       65.31       12.98     80.17 o 
  -1  10   3        9.68      -22.15     79.92 o 
   0  10   3       13.80       -9.20     96.79 o 
   1  10   3        1.39      -18.24    103.44 o 
   2  10   3       20.90       49.49     77.13 o 
   3  10   3        1.42      -48.96     91.08 o 
   4  10   3        0.43        0.02     77.37 o 
   5  10   3        2.55       -9.89     79.80 o 
   6  10   3       23.92        6.27    118.96 o 
   7  10   3        9.82      -36.41     67.07 o 
   8  10   3        3.44      -34.75     73.83 o 
  -7  11   3       18.08      118.54    120.21 o 
  -6  11   3        0.79      -65.29    110.15 o 
  -5  11   3       17.33      113.72    121.16 o 
  -4  11   3        1.16      -94.24     94.24 o 
  -3  11   3        1.85      -93.01     93.01 o 
  -2  11   3       27.67       71.66     96.13 o 
  -1  11   3        2.98      -92.93     92.93 o 
   0  11   3       23.32      -35.12     91.79 o 
   1  11   3       29.48      -16.36     91.90 o 
   2  11   3       13.87       66.34    119.80 o 
   3  11   3        2.10      -23.10     91.80 o 
   4  11   3        5.22      103.13     91.58 o 
   5  11   3        7.34      -58.57     90.55 o 
   6  11   3       26.61       30.87     93.22 o 
  -3  12   3        9.93       27.14    110.22 o 
  -2  12   3        0.05       39.63    109.99 o 
  -1  12   3       38.91       54.19    111.01 o 
   0  12   3        1.06       15.36    123.72 o 
   1  12   3       18.91      -53.00    107.62 o 
   2  12   3       69.00       32.24    143.12 o 
   3  12   3        1.16      -41.08    139.60 o 
 -15   0   4      154.60      261.83    111.73 o 
 -14   0   4      425.51      589.66    117.20 o 
 -13   0   4        1.42      -89.92     89.92 o 
 -12   0   4        5.96      -82.69     82.69 o 
 -11   0   4     2842.02     2777.48    207.44 o 
 -10   0   4      987.59      952.46    108.54 o 
  -9   0   4      318.97      220.14     70.45 o 
  -8   0   4     8996.92     8024.46    484.75 o 
  -7   0   4     4687.66     5147.58    318.46 o 
  -6   0   4    11673.29    12489.08    730.40 o 
  -5   0   4    13508.88    13086.53    760.55 o 
  -4   0   4    21436.60    22244.85   1278.90 o 
  -3   0   4    18628.65    19721.04   1132.76 o 
  -2   0   4   140489.03   125048.29   7145.71 o 
  -1   0   4     4011.10     4798.82    278.68 o 
   0   0   4    21569.28    23749.07   1360.66 o 
   1   0   4   141790.30   131561.97   7516.54 o 
   2   0   4    33787.42    34909.21   1999.09 o 
   3   0   4     2754.32     2730.87    164.96 o 
   4   0   4     8550.02     8540.98    497.11 o 
   5   0   4    22074.47    23235.58    965.44 o 
   6   0   4     9253.32     9579.25    404.08 o 
   7   0   4     3064.25     3134.02    141.82 o 
   8   0   4     3858.92     4154.92    186.82 o 
   9   0   4      339.83      237.69     65.68 o 
  10   0   4     1807.54     1836.93     99.02 o 
  11   0   4      222.36      442.23     83.33 o 
  12   0   4       72.63       94.96     78.71 o 
  13   0   4        5.79      -41.82     83.74 o 
 -15   1   4        0.37      -36.05    105.86 o 
 -14   1   4       39.52       -7.86    102.82 o 
 -13   1   4       72.48      -20.74     65.95 o 
 -12   1   4       27.26      -58.66     58.66 o 
 -11   1   4       68.12      -39.47     56.96 o 
 -10   1   4       21.01      -47.37     47.37 o 
  -9   1   4       15.31      -38.14     42.99 o 
  -8   1   4      636.03      569.44     55.37 o 
  -7   1   4     1463.42     1358.25     79.92 o 
  -6   1   4     3515.62     3936.40    173.58 o 
  -5   1   4      389.70      412.75     33.07 o 
  -4   1   4     5010.53     4973.18    189.77 o 
  -3   1   4       95.09      122.85     18.13 o 
  -2   1   4      470.68      458.71     20.19 o 
  -1   1   4     3514.95     3795.37    133.18 o 
   0   1   4    11900.77    12768.44    444.51 o 
   1   1   4     7618.41     8275.85    375.46 o 
   2   1   4    17094.62    17132.62    594.26 o 
   3   1   4     4422.69     4723.38    196.35 o 
   4   1   4       29.31       49.81     16.84 o 
   5   1   4     1649.26     1629.06     54.77 o 
   6   1   4     1077.14     1107.69     43.16 o 
   7   1   4      541.96      540.72     31.80 o 
   8   1   4     1653.84     1598.67     60.92 o 
   9   1   4       17.81      -25.74     34.37 o 
  10   1   4        2.18       15.84     37.25 o 
  11   1   4        4.25      -16.41     37.65 o 
  12   1   4      101.48      132.62     57.45 o 
  13   1   4       47.31       34.75     61.19 o 
 -14   2   4      138.58       91.92    112.57 o 
 -13   2   4        1.20      -98.83     98.83 o 
 -12   2   4      180.51       46.75     85.53 o 
 -11   2   4      203.77      139.15     60.71 o 
 -10   2   4      157.98       87.08     49.83 o 
  -9   2   4      462.03      427.83    117.47 o 
  -8   2   4     1261.22     1150.57     75.16 o 
  -7   2   4     3967.87     3788.55    171.88 o 
  -6   2   4      868.52      918.96     50.18 o 
  -5   2   4     3090.25     3090.54    115.46 o 
  -4   2   4      102.10      123.41     14.76 o 
  -3   2   4     7728.80     8080.11    282.41 o 
  -2   2   4    13589.92    14102.37    573.20 o 
  -1   2   4      194.50      211.51     16.57 o 
   0   2   4    16269.15    17001.76    589.77 o 
   1   2   4    15262.24    16296.54    566.93 o 
   2   2   4     2166.77     2143.17     80.18 o 
   3   2   4     2201.72     2280.38     86.48 o 
   4   2   4      766.08      747.30     34.30 o 
   5   2   4     2554.22     2655.77     84.53 o 
   6   2   4      190.51      217.21     29.13 o 
   7   2   4     3101.69     3114.55    100.58 o 
   8   2   4     2599.32     2474.31     99.07 o 
   9   2   4      618.60      649.53     48.90 o 
  10   2   4      316.50      314.80     42.80 o 
  11   2   4      667.55      751.07     55.59 o 
  12   2   4       15.28      -38.21     42.27 o 
  13   2   4        0.41      -30.60     82.59 o 
 -14   3   4       22.57      -88.77    112.14 o 
 -13   3   4      242.15      171.59    116.14 o 
 -12   3   4       53.79      -53.77     89.93 o 
 -11   3   4      300.29      119.60     98.22 o 
 -10   3   4      472.55      326.88     89.22 o 
  -9   3   4        2.00      -64.25     64.25 o 
  -8   3   4     2617.39     2201.29    230.15 o 
  -7   3   4     3895.49     3627.98    138.37 o 
  -6   3   4       41.44       68.07     21.98 o 
  -5   3   4      422.34      446.99     27.40 o 
  -4   3   4     6073.80     5851.82    207.21 o 
  -3   3   4       30.74       35.77     12.09 o 
  -2   3   4     1301.95     1417.88     63.02 o 
  -1   3   4    12696.43    12558.37    435.94 o 
   0   3   4      209.06      235.27     17.09 o 
   1   3   4       60.75       79.90     13.91 o 
   2   3   4    11958.45    11475.12    401.20 o 
   3   3   4      444.19      471.19     25.19 o 
   4   3   4      518.52      557.17     30.47 o 
   5   3   4     6686.70     6455.74    198.20 o 
   6   3   4     2134.33     2012.10     81.37 o 
   7   3   4      392.11      391.82     33.79 o 
   8   3   4     2120.41     2136.30     89.10 o 
   9   3   4      274.23      294.33     41.60 o 
  10   3   4      206.13      157.31     42.17 o 
  11   3   4       27.63       37.23     55.60 o 
  12   3   4      130.22      117.42     59.80 o 
  13   3   4        0.62       36.11     64.86 o 
 -14   4   4       35.90       -2.20    123.46 o 
 -13   4   4      104.07       81.65    106.70 o 
 -12   4   4        2.17     -106.69    106.69 o 
 -11   4   4       46.39      -49.57    104.81 o 
 -10   4   4      585.54      363.07     98.34 o 
  -9   4   4     1082.87      981.78     90.06 o 
  -8   4   4       40.25       46.34     62.10 o 
  -7   4   4     1178.42     1146.17     77.81 o 
  -6   4   4      524.13      637.89     54.02 o 
  -5   4   4     1436.32     1395.88     57.91 o 
  -4   4   4      384.40      396.54     40.33 o 
  -3   4   4     2249.73     2103.05     79.22 o 
  -2   4   4     2346.42     2250.16     97.37 o 
  -1   4   4      377.36      520.28     61.32 o 
   0   4   4     7924.24     7843.39    274.50 o 
   1   4   4      968.94      912.75     33.87 o 
   2   4   4      516.10      522.95     27.46 o 
   3   4   4     3842.52     3636.36    115.87 o 
   4   4   4       20.74       41.83     19.80 o 
   5   4   4      111.59      111.66     23.68 o 
   6   4   4     1118.07     1086.17     49.50 o 
   7   4   4      196.14      187.59     31.92 o 
   8   4   4        3.94      -24.24     45.81 o 
   9   4   4      206.65      221.83     58.85 o 
  10   4   4       11.79       40.97     54.93 o 
  11   4   4       13.08      111.08     61.63 o 
  12   4   4       95.08       72.88     66.92 o 
  13   4   4        1.51       20.30     66.66 o 
 -13   5   4       24.59      -58.80    113.09 o 
 -12   5   4       77.08      -98.31    120.32 o 
 -11   5   4      164.91     -100.83    100.83 o 
 -10   5   4       47.26      -69.55     79.92 o 
  -9   5   4     1045.46      937.55    251.85 o 
  -8   5   4      319.13      365.22    118.61 o 
  -7   5   4       14.33       29.16     44.08 o 
  -6   5   4      891.17      847.02     86.78 o 
  -5   5   4     3088.10     2883.26    140.96 o 
  -4   5   4        4.06       45.51     29.41 o 
  -3   5   4     4801.04     4922.55    222.70 o 
  -2   5   4     6064.99     6141.90    279.11 o 
  -1   5   4      519.47      618.57     56.45 o 
   0   5   4     2241.85     2079.00     70.25 o 
   1   5   4     1047.87      956.40     39.67 o 
   2   5   4      928.33      936.94     39.06 o 
   3   5   4      727.38      781.90     36.78 o 
   4   5   4      288.90      260.98     29.25 o 
   5   5   4      232.62      247.91     28.21 o 
   6   5   4      259.22      195.96     45.26 o 
   7   5   4      421.21      454.67     51.88 o 
   8   5   4       91.72       20.86     51.81 o 
   9   5   4      376.51      395.80     58.01 o 
  10   5   4      103.32      119.27     64.91 o 
  11   5   4       14.43       40.63     67.32 o 
  12   5   4       63.45       71.33     80.49 o 
 -13   6   4       47.89     -136.46    136.46 o 
 -12   6   4      112.11     -134.79    134.79 o 
 -11   6   4      179.95      -91.19    112.99 o 
 -10   6   4        4.04      -92.71    117.49 o 
  -9   6   4       29.20      -47.99    140.71 o 
  -8   6   4      684.24      869.85     80.88 o 
  -7   6   4        1.51      101.20     69.17 o 
  -6   6   4        5.92       38.89     42.17 o 
  -5   6   4     1316.34     1324.16     80.97 o 
  -4   6   4        1.49        2.16     33.09 o 
  -3   6   4      364.31      417.21     42.26 o 
  -2   6   4     2493.82     2466.46     86.68 o 
  -1   6   4      133.02      174.95     29.67 o 
   0   6   4        9.00       13.69     19.23 o 
   1   6   4      427.34      444.60     30.77 o 
   2   6   4     1033.14      965.71     42.59 o 
   3   6   4     1442.49     1294.08     66.53 o 
   4   6   4      659.26      758.00     54.34 o 
   5   6   4      471.84      561.55     69.84 o 
   6   6   4       95.50       51.00     47.37 o 
   7   6   4       56.84       70.65     50.40 o 
   8   6   4       93.64       62.16     56.74 o 
   9   6   4       88.74        7.67     59.57 o 
  10   6   4        0.10      -30.98     59.47 o 
  11   6   4       72.50      195.87     77.16 o 
  12   6   4       21.17      -60.97     76.10 o 
 -12   7   4      190.59      -10.17    150.83 o 
 -11   7   4       24.68     -136.25    136.25 o 
 -10   7   4       65.16      -60.20    122.21 o 
  -9   7   4      160.28       93.58     71.24 o 
  -8   7   4       28.21      -11.83     86.78 o 
  -7   7   4      365.50      504.49     66.37 o 
  -6   7   4     2136.57     2063.47    115.77 o 
  -5   7   4       47.96       41.71     42.25 o 
  -4   7   4      782.21      852.13     62.95 o 
  -3   7   4     1554.22     1571.62     87.29 o 
  -2   7   4      382.66      420.38     35.34 o 
  -1   7   4      844.08      964.97     73.30 o 
   0   7   4     1050.88     1067.64     68.95 o 
   1   7   4      833.88      941.81     57.92 o 
   2   7   4      307.05      313.93     56.65 o 
   3   7   4      312.64      294.87     46.33 o 
   4   7   4      746.80      704.98     57.88 o 
   5   7   4       54.90       57.88     48.45 o 
   6   7   4        0.91      -23.88     63.31 o 
   7   7   4      423.13      429.71     64.20 o 
   8   7   4       59.77       70.68     58.30 o 
   9   7   4       23.45      -52.69     63.51 o 
  10   7   4      156.70       94.24    105.44 o 
  11   7   4       25.80      -10.16     70.85 o 
 -11   8   4        0.11     -149.14    149.14 o 
 -10   8   4       20.02     -140.44    140.44 o 
  -9   8   4      108.63       58.54     74.46 o 
  -8   8   4       12.90       55.93    139.08 o 
  -7   8   4       63.95      149.62     66.19 o 
  -6   8   4      242.83      327.00     61.23 o 
  -5   8   4        0.46      -20.49     47.87 o 
  -4   8   4      174.38      270.88     51.37 o 
  -3   8   4      490.50      786.72     57.17 o 
  -2   8   4       11.47      -45.02     45.02 o 
  -1   8   4       44.46      109.93     59.00 o 
   0   8   4      527.06      773.88     79.42 o 
   1   8   4      111.20       64.75     57.74 o 
   2   8   4        9.20      -10.75     55.02 o 
   3   8   4      629.76      563.47     57.07 o 
   4   8   4        2.07      -16.18     48.19 o 
   5   8   4      411.09      350.44     58.82 o 
   6   8   4       41.38       38.91     58.54 o 
   7   8   4        0.51       -1.25     58.12 o 
   8   8   4        3.59      -38.88     70.41 o 
   9   8   4      107.89      116.91     67.53 o 
  10   8   4        2.45      -44.17     72.84 o 
 -10   9   4       34.34     -148.62    148.62 o 
  -9   9   4        0.94       20.03     89.77 o 
  -8   9   4        6.72       16.56     74.99 o 
  -7   9   4       20.29       81.81     67.13 o 
  -6   9   4      275.16      277.50     66.32 o 
  -5   9   4        5.88       49.62    132.00 o 
  -4   9   4      125.69      174.88     57.27 o 
  -3   9   4      131.64       77.73     89.30 o 
  -2   9   4        1.42      -66.48     66.48 o 
  -1   9   4       39.02      -71.45    120.06 o 
   0   9   4       46.92      108.58     70.99 o 
   1   9   4      142.47       60.79     69.58 o 
   2   9   4       56.94       -0.88     67.57 o 
   3   9   4       85.96      -33.15     67.74 o 
   4   9   4       29.51      -42.07     70.17 o 
   5   9   4        6.80       22.49     58.16 o 
   6   9   4       16.39      -81.51     95.87 o 
   7   9   4       24.75       -3.43     66.79 o 
   8   9   4        2.96      -60.03     68.94 o 
   9   9   4       16.39      -43.76     74.48 o 
  -8  10   4       19.61      -46.58     78.39 o 
  -7  10   4      139.37      108.41     80.01 o 
  -6  10   4       16.10       83.69     89.87 o 
  -5  10   4        2.35      -43.18     99.36 o 
  -4  10   4       32.39      114.54     84.68 o 
  -3  10   4      455.36      502.40     93.08 o 
  -2  10   4       19.45       58.81     82.64 o 
  -1  10   4       50.32       55.22     80.63 o 
   0  10   4      139.25      195.60     85.02 o 
   1  10   4        4.29       84.78    111.57 o 
   2  10   4        0.06        0.09     77.00 o 
   3  10   4      300.74      352.35     85.12 o 
   4  10   4        0.80        1.98     77.88 o 
   5  10   4        9.42        4.39     81.74 o 
   6  10   4       94.08      157.68     86.46 o 
   7  10   4        0.48      -18.38    104.48 o 
  -7  11   4       17.47      -28.61    116.97 o 
  -6  11   4       26.00       90.97    118.96 o 
  -5  11   4        1.98     -107.96    133.31 o 
  -4  11   4       45.65       27.84     95.75 o 
  -3  11   4       24.43       88.92     97.47 o 
  -2  11   4       10.14      -25.26     94.91 o 
  -1  11   4       10.91      -28.99     96.49 o 
   0  11   4       20.31       -4.14    136.93 o 
   1  11   4        9.91      -64.56    120.11 o 
   2  11   4       38.01       79.76    122.42 o 
   3  11   4       22.81      158.19     94.54 o 
   4  11   4       40.60      109.79    135.10 o 
   5  11   4       31.61      141.71     93.99 o 
  -3  12   4        1.39      -82.36    111.61 o 
  -2  12   4        2.28      -41.62    110.25 o 
  -1  12   4        0.32       -9.38    111.67 o 
   0  12   4        0.26      -69.16    109.00 o 
   1  12   4        7.29       23.65    108.02 o 
   2  12   4        3.77       65.40    145.37 o 
 -15   1   5       50.06       45.38    116.02 o 
 -14   1   5      231.35       46.22    111.21 o 
 -13   1   5      711.70      876.51     90.55 o 
 -12   1   5       95.67      -33.28     63.63 o 
 -11   1   5       99.55      -78.98     78.98 o 
 -10   1   5     3657.09     2987.97    155.72 o 
  -9   1   5     2890.05     2860.60    175.95 o 
  -8   1   5       14.35       53.61     41.92 o 
  -7   1   5     7279.32     7277.28    310.09 o 
  -6   1   5     8921.36     9566.57    397.92 o 
  -5   1   5     2179.74     2290.23    110.79 o 
  -4   1   5      647.00      721.90     67.25 o 
  -3   1   5    40439.95    43079.41   1494.01 o 
  -2   1   5     3814.76     4177.18    147.49 o 
  -1   1   5     5460.38     5905.27    207.67 o 
   0   1   5    23258.47    25129.19   1351.07 o 
   1   1   5     2442.82     2400.69     89.31 o 
   2   1   5     9918.21     9959.76    407.01 o 
   3   1   5     5199.14     5224.10    217.56 o 
   4   1   5     2094.49     2085.12     93.34 o 
   5   1   5     1464.32     1352.22     56.86 o 
   6   1   5     4200.86     4254.48    131.55 o 
   7   1   5      602.48      684.12     34.96 o 
   8   1   5       73.13       57.28     27.99 o 
   9   1   5     2818.71     2831.39    112.26 o 
  10   1   5       89.16      113.68     41.44 o 
  11   1   5        2.40      -33.18     41.08 o 
  12   1   5      454.18      590.62     68.46 o 
  13   1   5        0.87       93.54     62.48 o 
 -14   2   5        3.73     -105.86    105.86 o 
 -13   2   5       52.43      -28.30    108.79 o 
 -12   2   5      515.10      536.65    120.98 o 
 -11   2   5      197.60      -50.30     60.99 o 
 -10   2   5       43.98      -55.34     55.34 o 
  -9   2   5      304.76      315.85     67.88 o 
  -8   2   5        3.43      -11.49     38.92 o 
  -7   2   5      276.93      254.74     38.55 o 
  -6   2   5     3200.48     3269.47    154.76 o 
  -5   2   5     3044.12     3369.75    124.48 o 
  -4   2   5     3387.18     3352.39    121.08 o 
  -3   2   5     6133.17     6155.37    215.96 o 
  -2   2   5      686.61      711.10     30.30 o 
  -1   2   5    12742.85    12725.41    442.36 o 
   0   2   5       69.24       87.23     11.81 o 
   1   2   5     3423.15     3302.43    119.00 o 
   2   2   5     3830.89     3688.60    133.72 o 
   3   2   5      206.92      243.27     22.28 o 
   4   2   5       16.56       18.90     28.58 o 
   5   2   5     2056.64     2076.18     79.82 o 
   6   2   5        2.70      -12.97     20.06 o 
   7   2   5     2140.95     2095.81     72.86 o 
   8   2   5     1488.17     1370.99     65.34 o 
   9   2   5       14.82      -34.32     34.32 o 
  10   2   5       69.66      102.76     40.41 o 
  11   2   5      153.59      135.12     45.63 o 
  12   2   5        2.34       28.42     46.11 o 
  13   2   5       68.60      138.98     89.30 o 
 -14   3   5       20.38     -117.49    117.49 o 
 -13   3   5       20.06      -98.10     98.10 o 
 -12   3   5       66.26      -93.28     93.28 o 
 -11   3   5      380.01       68.35    105.77 o 
 -10   3   5       70.94      -89.09     89.09 o 
  -9   3   5        3.49      -70.54     70.54 o 
  -8   3   5     3131.93     2860.43    277.12 o 
  -7   3   5       36.12       37.14     27.87 o 
  -6   3   5     1574.18     1529.14     65.31 o 
  -5   3   5     1531.34     1545.34     61.83 o 
  -4   3   5     1312.97     1355.69     53.77 o 
  -3   3   5     1722.72     1765.97     66.68 o 
  -2   3   5    11283.59    11514.89    400.40 o 
  -1   3   5     4253.01     4359.50    154.66 o 
   0   3   5        9.47       17.41     12.74 o 
   1   3   5     7530.31     7542.47    265.49 o 
   2   3   5     1445.79     1283.88     53.25 o 
   3   3   5       44.93       46.26     18.99 o 
   4   3   5     2598.59     2522.61     84.73 o 
   5   3   5      774.09      730.24     66.71 o 
   6   3   5      617.10      593.36     45.00 o 
   7   3   5      776.13      798.85     48.35 o 
   8   3   5      514.19      522.32     43.47 o 
   9   3   5      207.72      189.06     61.23 o 
  10   3   5      378.05      414.10     57.32 o 
  11   3   5       86.99       90.53     57.35 o 
  12   3   5       11.16       22.38     61.02 o 
  13   3   5        9.69       22.74     66.91 o 
 -14   4   5        1.42     -125.24    125.24 o 
 -13   4   5       16.89     -118.22    118.22 o 
 -12   4   5      173.98     -115.19    115.19 o 
 -11   4   5      325.66       84.91     99.79 o 
 -10   4   5      187.29       12.58     88.89 o 
  -9   4   5       93.07      201.43     66.46 o 
  -8   4   5     1397.24     1300.42    109.57 o 
  -7   4   5      146.66      143.79     42.89 o 
  -6   4   5      528.71      640.67     67.10 o 
  -5   4   5      532.65      529.81     88.71 o 
  -4   4   5     5521.89     5541.32    196.30 o 
  -3   4   5     1807.47     1672.15     67.19 o 
  -2   4   5        4.14       18.34     14.98 o 
  -1   4   5     2759.04     2724.70     99.77 o 
   0   4   5       42.49       33.56     16.85 o 
   1   4   5      113.68      193.27     30.73 o 
   2   4   5       21.82       18.69     30.54 o 
   3   4   5       53.41       47.77     22.96 o 
   4   4   5      477.41      509.15     30.52 o 
   5   4   5      996.22      989.89     46.80 o 
   6   4   5       58.50       80.00     27.59 o 
   7   4   5      312.29      330.08     51.07 o 
   8   4   5      949.81      944.07     75.78 o 
   9   4   5      361.89      362.99     61.68 o 
  10   4   5       14.69       -5.34     66.55 o 
  11   4   5        5.64       16.72     58.94 o 
  12   4   5       92.08      242.71     71.40 o 
 -13   5   5      120.16     -127.45    127.45 o 
 -12   5   5       10.42     -116.34    116.34 o 
 -11   5   5        1.57     -100.93    100.93 o 
 -10   5   5      165.37       64.88     95.70 o 
  -9   5   5        1.36      -29.39     89.61 o 
  -8   5   5     1694.97     1717.72    105.27 o 
  -7   5   5      298.03      439.38    102.00 o 
  -6   5   5       23.21      -34.42     34.42 o 
  -5   5   5     1424.64     1363.87     79.19 o 
  -4   5   5     1424.16     1425.24     78.09 o 
  -3   5   5     1450.17     1356.37     56.09 o 
  -2   5   5     1650.96     1542.70     62.94 o 
  -1   5   5     1394.30     1361.99     57.15 o 
   0   5   5      826.39      745.52     38.80 o 
   1   5   5     3034.38     2865.26    108.01 o 
   2   5   5        0.01        1.81     25.38 o 
   3   5   5     4777.00     4597.74    145.27 o 
   4   5   5     2420.50     2276.21     80.24 o 
   5   5   5      106.58      104.19     27.13 o 
   6   5   5      657.60      740.91     76.62 o 
   7   5   5        3.20      -46.18     46.18 o 
   8   5   5      238.83      231.67     81.92 o 
   9   5   5      315.13      370.45     80.15 o 
  10   5   5        0.26       82.09     80.49 o 
  11   5   5       13.19       19.40     69.55 o 
  12   5   5       59.45      133.57     74.74 o 
 -13   6   5       11.88     -146.00    146.00 o 
 -12   6   5       10.34     -119.38    119.38 o 
 -11   6   5        0.10     -123.36    123.36 o 
 -10   6   5       81.66     -105.55    105.55 o 
  -9   6   5       58.97       69.14     89.51 o 
  -8   6   5        0.50       -4.38     85.94 o 
  -7   6   5       26.29       41.84     46.95 o 
  -6   6   5      338.69      395.81     68.45 o 
  -5   6   5      144.95      258.18     43.41 o 
  -4   6   5      607.32      755.53    118.69 o 
  -3   6   5      333.71      458.67     43.28 o 
  -2   6   5      536.08      577.95     85.72 o 
  -1   6   5     1102.14     1104.92     51.91 o 
   0   6   5     2036.76     1882.60     94.76 o 
   1   6   5       45.31       34.23     20.92 o 
   2   6   5     1269.30     1269.09     51.69 o 
   3   6   5      439.61      361.64     28.17 o 
   4   6   5       74.14       -6.57     39.71 o 
   5   6   5      276.55      282.88     46.78 o 
   6   6   5        1.19      -45.66     45.66 o 
   7   6   5      851.03      976.31     74.54 o 
   8   6   5        9.53      -27.16     54.50 o 
   9   6   5       21.71      -54.95     54.95 o 
  10   6   5      137.33      143.46     90.96 o 
  11   6   5       24.33      -74.18     74.18 o 
 -12   7   5        0.93     -131.74    131.74 o 
 -11   7   5       67.56     -119.80    119.80 o 
 -10   7   5      134.04       40.35    137.94 o 
  -9   7   5       49.09       -9.15     67.43 o 
  -8   7   5       63.30       31.82     59.64 o 
  -7   7   5      228.65      248.70     57.37 o 
  -6   7   5        0.78       34.23     46.49 o 
  -5   7   5      397.74      486.89     62.95 o 
  -4   7   5      202.63      299.56     46.36 o 
  -3   7   5      973.28      991.15     66.49 o 
  -2   7   5       10.40       17.48     27.57 o 
  -1   7   5      215.98      241.50     33.96 o 
   0   7   5       99.13      142.43     29.00 o 
   1   7   5      132.63      177.58     40.07 o 
   2   7   5        2.33      -36.63     36.63 o 
   3   7   5       32.07       73.21     45.22 o 
   4   7   5      213.62      246.82     48.14 o 
   5   7   5       17.91      108.07     50.36 o 
   6   7   5      426.33      469.08     62.49 o 
   7   7   5       68.53       32.47     56.03 o 
   8   7   5       35.59       90.75     64.89 o 
   9   7   5       26.45      -68.90     68.90 o 
  10   7   5        7.60       23.64     70.23 o 
  11   7   5        8.53      -31.66     68.11 o 
 -11   8   5       61.21     -152.92    152.92 o 
 -10   8   5        6.57     -139.50    139.50 o 
  -9   8   5        7.76      -71.69     71.85 o 
  -8   8   5       10.57       10.91     64.43 o 
  -7   8   5        1.40        9.57     57.64 o 
  -6   8   5      122.32      270.35     59.13 o 
  -5   8   5       38.66       65.72     66.82 o 
  -4   8   5      280.62      398.70     56.84 o 
  -3   8   5      745.80      997.60     63.85 o 
  -2   8   5        8.01      -31.45     36.48 o 
  -1   8   5       93.89      108.36     57.47 o 
   0   8   5      168.56      187.03     61.61 o 
   1   8   5      869.95      789.03     78.32 o 
   2   8   5      158.06      225.19     63.17 o 
   3   8   5      394.85      289.31     55.68 o 
   4   8   5        5.57      -42.87     49.22 o 
   5   8   5       47.59       83.88     70.08 o 
   6   8   5       24.12      -57.84     57.84 o 
   7   8   5      268.21      258.83     68.61 o 
   8   8   5       15.44       72.88     69.28 o 
   9   8   5       18.61      -39.60     67.63 o 
  10   8   5        8.91       91.93     77.08 o 
 -10   9   5        0.11       57.43    152.70 o 
  -9   9   5        0.71      -42.03    133.00 o 
  -8   9   5      282.61      393.37     81.55 o 
  -7   9   5       25.07      106.82    143.27 o 
  -6   9   5        1.21        4.60     63.05 o 
  -5   9   5       89.40      180.43     58.58 o 
  -4   9   5        6.49       47.83     50.15 o 
  -3   9   5       33.43       36.84     69.65 o 
  -2   9   5     1970.96     2225.03    139.53 o 
  -1   9   5        4.61       17.35     69.39 o 
   0   9   5        4.65        7.03     69.48 o 
   1   9   5      436.18      646.62    161.39 o 
   2   9   5       46.11       12.30     68.78 o 
   3   9   5      290.41      316.57     77.50 o 
   4   9   5      499.26      502.18     83.60 o 
   5   9   5      128.85       93.40     62.23 o 
   6   9   5       49.30       67.67     65.78 o 
   7   9   5      251.63      239.13     73.38 o 
   8   9   5       68.90       22.43     72.16 o 
  -8  10   5        0.15        8.61     80.09 o 
  -7  10   5       13.59       89.21     89.66 o 
  -6  10   5        1.95      122.56     79.76 o 
  -5  10   5       13.19      -19.41     90.24 o 
  -4  10   5       30.51      -90.36    107.27 o 
  -3  10   5        2.66      -65.96     80.79 o 
  -2  10   5        5.56       51.14    117.44 o 
  -1  10   5        1.16      121.37     85.78 o 
   0  10   5        4.58      -90.97    110.57 o 
   1  10   5       12.73      126.86     85.00 o 
   2  10   5        0.26       11.03     80.51 o 
   3  10   5       26.50       46.27     82.36 o 
   4  10   5       17.02       28.97     80.31 o 
   5  10   5       26.37      108.86     91.03 o 
   6  10   5        1.92       91.13    126.87 o 
   7  10   5        6.74        6.75     91.70 o 
  -6  11   5       13.46      -27.92    152.70 o 
  -5  11   5       24.62      -59.49     95.64 o 
  -4  11   5        0.69      -56.36    143.17 o 
  -3  11   5        9.51      -39.41     96.80 o 
  -2  11   5       67.53        7.12    111.68 o 
  -1  11   5        0.26      -95.15     95.15 o 
   0  11   5        1.77      -33.75     96.68 o 
   1  11   5       11.17      112.25    127.45 o 
   2  11   5        0.26      -19.70    125.77 o 
   3  11   5        8.26      172.82    104.60 o 
   4  11   5       36.27       86.69    102.08 o 
   5  11   5       23.80       20.09     93.98 o 
  -3  12   5       11.72     -104.71    109.51 o 
  -2  12   5        0.63       42.49    112.51 o 
  -1  12   5       31.81       80.68    114.82 o 
   0  12   5        8.68      -57.31    111.40 o 
   1  12   5       12.91      -21.32    112.71 o 
 -15   0   6       21.75     -113.82    113.82 o 
 -14   0   6      634.60      731.46    134.82 o 
 -13   0   6        7.34      -94.96     94.96 o 
 -12   0   6      735.96      581.60    117.74 o 
 -11   0   6      625.58      539.95    109.04 o 
 -10   0   6       86.20      -75.78     75.78 o 
  -9   0   6     3205.87     3199.68    220.48 o 
  -8   0   6     7720.29     8085.47    489.36 o 
  -7   0   6     1025.82     1245.56    106.68 o 
  -6   0   6     4429.03     4184.63    257.86 o 
  -5   0   6    21571.10    21144.04   1218.71 o 
  -4   0   6    10592.97    10683.62    619.30 o 
  -3   0   6      562.66      641.61     48.46 o 
  -2   0   6    60501.98    61279.53   3505.19 o 
  -1   0   6    19786.51    22550.87   1293.57 o 
   0   0   6      472.87      451.00     38.49 o 
   1   0   6    28142.63    27665.04   1586.39 o 
   2   0   6     1264.27     1195.36     79.99 o 
   3   0   6     2770.36     3038.11    185.45 o 
   4   0   6    18540.28    19676.76   1134.16 o 
   5   0   6     3843.15     3778.54    232.08 o 
   6   0   6      160.81      197.34     33.36 o 
   7   0   6     1138.69     1098.63     64.60 o 
   8   0   6      461.60      575.05     52.61 o 
   9   0   6        8.57      -42.97     42.97 o 
  10   0   6      277.07      339.21     83.65 o 
  11   0   6      879.45     1325.04    128.45 o 
  12   0   6        4.35       45.49     72.95 o 
  13   0   6      115.60      133.74     92.65 o 
 -15   1   6       35.08     -116.13    116.13 o 
 -14   1   6        1.04     -114.24    114.24 o 
 -13   1   6       24.28     -127.13    127.13 o 
 -12   1   6       73.30      -66.59     66.59 o 
 -11   1   6       24.92      -43.18     61.50 o 
 -10   1   6       28.28      -54.31     54.31 o 
  -9   1   6      780.75      858.86     73.47 o 
  -8   1   6        4.40      -65.51     79.97 o 
  -7   1   6      928.00      984.71     63.07 o 
  -6   1   6     1045.71     1018.21     60.08 o 
  -5   1   6       66.83       83.62     21.06 o 
  -4   1   6      179.09      163.74     39.42 o 
  -3   1   6     3580.07     3808.22    135.61 o 
  -2   1   6      419.78      482.63     23.61 o 
  -1   1   6     6607.07     7549.35    265.32 o 
   0   1   6      886.47      915.51     39.15 o 
   1   1   6     6976.11     6662.81    236.00 o 
   2   1   6     8865.72     9335.97    382.65 o 
   3   1   6     2803.68     2888.88    200.01 o 
   4   1   6      371.17      498.03     36.64 o 
   5   1   6     1374.67     1484.66     76.32 o 
   6   1   6      217.41      233.98     24.15 o 
   7   1   6      753.75      805.69     39.71 o 
   8   1   6       27.18        6.30     27.41 o 
   9   1   6       58.85       51.20     37.98 o 
  10   1   6      495.21      566.14     52.40 o 
  11   1   6        4.29      -10.89     43.24 o 
  12   1   6        0.50       82.73     59.23 o 
  13   1   6       31.42       66.56     60.62 o 
 -14   2   6       53.49     -119.27    119.27 o 
 -13   2   6      136.93     -115.51    115.51 o 
 -12   2   6      465.78      349.09    108.92 o 
 -11   2   6      469.48      325.38     66.88 o 
 -10   2   6        7.85      -54.58     54.58 o 
  -9   2   6     1995.26     2007.76    114.06 o 
  -8   2   6      362.04      369.19     55.98 o 
  -7   2   6      781.45      850.43     71.79 o 
  -6   2   6     2736.88     2730.63    106.43 o 
  -5   2   6     6478.79     6514.36    231.85 o 
  -4   2   6     1044.66     1046.53     43.85 o 
  -3   2   6      345.67      345.60     17.20 o 
  -2   2   6     7453.75     7666.85    268.47 o 
  -1   2   6      757.35      745.45     33.42 o 
   0   2   6      985.33      974.56     40.72 o 
   1   2   6     8089.14     8085.34    283.67 o 
   2   2   6     5577.65     5697.21    203.09 o 
   3   2   6     1775.27     1568.55     74.55 o 
   4   2   6     5922.51     5984.17    250.30 o 
   5   2   6       53.73       50.64     23.67 o 
   6   2   6        2.22       -5.73     21.01 o 
   7   2   6       17.19       61.93     37.58 o 
   8   2   6       20.62       43.69     34.20 o 
   9   2   6       53.87       46.81     40.53 o 
  10   2   6        1.21      -16.49     42.74 o 
  11   2   6      185.77      186.37     49.43 o 
  12   2   6       10.70       31.07     46.08 o 
  13   2   6        9.72        1.99     98.31 o 
 -14   3   6        9.86     -106.90    106.90 o 
 -13   3   6        2.95     -101.45    101.45 o 
 -12   3   6      471.00      239.12    124.23 o 
 -11   3   6       11.00      -98.20     98.20 o 
 -10   3   6      157.75      -93.50     93.50 o 
  -9   3   6     2422.31     2206.90    179.29 o 
  -8   3   6      653.42      706.00     52.62 o 
  -7   3   6        5.15      -12.40     25.95 o 
  -6   3   6     2981.46     2889.52    108.73 o 
  -5   3   6      205.18      248.27     21.53 o 
  -4   3   6       42.34       60.16     14.40 o 
  -3   3   6     6669.27     6631.49    206.80 o 
  -2   3   6     3579.28     3597.27    129.14 o 
  -1   3   6     5461.77     4980.25    176.60 o 
   0   3   6     8774.61     9024.84    315.95 o 
   1   3   6     2332.93     2290.07     86.17 o 
   2   3   6     2082.55     2107.97     81.28 o 
   3   3   6      996.58     1084.32     49.71 o 
   4   3   6     5297.05     5027.76    251.78 o 
   5   3   6       81.12       21.21     36.71 o 
   6   3   6      201.45      267.71     73.02 o 
   7   3   6     3321.10     3399.75    130.23 o 
   8   3   6     1056.09      979.01     57.86 o 
   9   3   6       10.08        9.63     43.00 o 
  10   3   6      161.09      214.38     47.23 o 
  11   3   6        7.32      -21.12     56.83 o 
  12   3   6        2.58      -39.08     61.62 o 
 -14   4   6        0.14     -115.39    115.39 o 
 -13   4   6      104.61     -105.55    115.71 o 
 -12   4   6        3.21     -114.34    114.34 o 
 -11   4   6       68.64     -108.37    108.37 o 
 -10   4   6       10.37      -84.89     84.89 o 
  -9   4   6        8.75      -85.73     85.73 o 
  -8   4   6      995.58     1111.35    124.17 o 
  -7   4   6     1960.30     1968.94    107.06 o 
  -6   4   6      495.15      667.34     51.41 o 
  -5   4   6      973.56      916.95     52.39 o 
  -4   4   6     1079.57     1036.03     44.98 o 
  -3   4   6       13.99       15.19     25.38 o 
  -2   4   6     2758.28     2649.80     97.85 o 
  -1   4   6      338.00      391.10     25.22 o 
   0   4   6      707.48      636.39     34.34 o 
   1   4   6     1125.65     1133.27     49.77 o 
   2   4   6      413.67      450.69     62.54 o 
   3   4   6     1948.43     1799.63     73.65 o 
   4   4   6     1578.87     1527.94     74.87 o 
   5   4   6      351.68      377.74     31.30 o 
   6   4   6      428.46      427.18     41.42 o 
   7   4   6       11.83      -52.18     52.18 o 
   8   4   6       15.74       20.34     38.91 o 
   9   4   6      597.08      606.05     86.70 o 
  10   4   6       33.72       -0.69     63.05 o 
  11   4   6       11.04       73.95     63.82 o 
  12   4   6       90.00      109.50     85.16 o 
 -13   5   6       42.63     -135.52    135.52 o 
 -12   5   6        2.07     -107.43    107.43 o 
 -11   5   6       71.84     -103.76    103.76 o 
 -10   5   6      169.70      147.58    113.52 o 
  -9   5   6       21.80      -70.96     83.74 o 
  -8   5   6        2.16      -25.84     49.56 o 
  -7   5   6      429.35      675.20     59.67 o 
  -6   5   6       25.32       58.27     35.90 o 
  -5   5   6      614.88      705.63     51.75 o 
  -4   5   6     2068.31     2109.40    105.13 o 
  -3   5   6     1510.80     1502.64     55.52 o 
  -2   5   6      690.10      657.31     44.64 o 
  -1   5   6     1691.56     1570.26     64.33 o 
   0   5   6      780.80      795.88     41.19 o 
   1   5   6      568.25      629.52     75.94 o 
   2   5   6     1343.00     1231.62     48.66 o 
   3   5   6        6.79        0.15     20.69 o 
   4   5   6     1377.26     1300.88     54.01 o 
   5   5   6      589.88      555.00     41.05 o 
   6   5   6       94.10       53.10     46.35 o 
   7   5   6      370.79      319.05     53.81 o 
   8   5   6      196.77      145.05     93.22 o 
   9   5   6        0.78       23.42     53.21 o 
  10   5   6        0.45      -46.95     67.86 o 
  11   5   6      144.77      163.33     74.32 o 
  12   5   6        1.46       70.72     74.10 o 
 -13   6   6        0.20     -149.45    149.45 o 
 -12   6   6       38.17     -133.11    133.11 o 
 -11   6   6       74.57     -132.06    132.06 o 
 -10   6   6       85.81     -111.21    120.43 o 
  -9   6   6       93.28       78.92    109.63 o 
  -8   6   6      244.27      344.83     58.48 o 
  -7   6   6      305.93      388.87     55.98 o 
  -6   6   6        5.36      -13.57     37.38 o 
  -5   6   6      836.48      856.09     61.10 o 
  -4   6   6       48.98       53.32     34.91 o 
  -3   6   6      165.49      209.66     32.28 o 
  -2   6   6     1957.37     1963.36    100.21 o 
  -1   6   6      130.80      143.24     27.44 o 
   0   6   6       35.85       32.40     23.74 o 
   1   6   6     1311.31     1240.66     50.94 o 
   2   6   6       69.77       56.01     23.50 o 
   3   6   6       32.08       28.51     23.65 o 
   4   6   6      474.89      526.90     50.44 o 
   5   6   6      169.55      184.96     47.89 o 
   6   6   6      179.11      206.50     52.05 o 
   7   6   6      501.59      604.30     68.25 o 
   8   6   6      112.96      118.10     58.77 o 
   9   6   6       93.56       55.14     63.86 o 
  10   6   6       32.48       24.69     67.53 o 
  11   6   6       96.02      192.18     76.78 o 
 -12   7   6       27.96     -129.86    129.86 o 
 -11   7   6       92.40     -143.59    143.59 o 
 -10   7   6       85.37     -131.01    131.01 o 
  -9   7   6       49.35      -79.66    101.88 o 
  -8   7   6      146.08      254.35     88.99 o 
  -7   7   6      268.96      446.61     79.30 o 
  -6   7   6       26.45      114.09     48.12 o 
  -5   7   6      136.81      191.40     46.28 o 
  -4   7   6      410.85      629.79     57.18 o 
  -3   7   6      366.42      453.71     43.31 o 
  -2   7   6        6.79      -10.05     34.11 o 
  -1   7   6     2002.39     2044.14     87.67 o 
   0   7   6      681.87      722.52     92.91 o 
   1   7   6       31.01       -7.95     25.24 o 
   2   7   6     1797.53     1713.35     83.97 o 
   3   7   6      316.89      399.06     50.02 o 
   4   7   6        1.93      -49.56     49.56 o 
   5   7   6      318.19      263.18     54.74 o 
   6   7   6       11.45       11.51     61.37 o 
   7   7   6      117.98      160.14     59.91 o 
   8   7   6      467.90      541.29     73.55 o 
   9   7   6        0.15      -39.38     68.78 o 
  10   7   6       31.13       54.67     73.35 o 
 -11   8   6        0.92     -150.61    150.61 o 
 -10   8   6       24.48       30.29    127.24 o 
  -9   8   6      131.69      198.31    133.01 o 
  -8   8   6        8.39       35.29     82.59 o 
  -7   8   6      219.30      216.57     76.10 o 
  -6   8   6      183.97      313.68     63.21 o 
  -5   8   6        0.11       22.65     48.82 o 
  -4   8   6      179.58      274.59     47.87 o 
  -3   8   6      509.31      765.15    107.66 o 
  -2   8   6       43.32       19.09     33.89 o 
  -1   8   6       56.28       98.56     58.99 o 
   0   8   6      520.89      546.67     73.50 o 
   1   8   6        1.32       33.97     57.75 o 
   2   8   6       75.69      102.90     64.93 o 
   3   8   6      114.84       79.41     84.33 o 
   4   8   6       32.94        6.81     52.34 o 
   5   8   6      139.18      136.59     58.16 o 
   6   8   6      127.21      156.78     61.09 o 
   7   8   6        4.90      -49.71     65.61 o 
   8   8   6        6.86       53.30     70.95 o 
   9   8   6       44.56       97.83     76.95 o 
 -10   9   6       12.31      -26.41    133.73 o 
  -9   9   6       17.42      -65.30    131.11 o 
  -8   9   6       17.35       82.38    118.85 o 
  -7   9   6       14.50       24.72     73.37 o 
  -6   9   6       27.95       24.75     59.79 o 
  -5   9   6        7.08      -29.30     49.96 o 
  -4   9   6       39.67       16.22     58.95 o 
  -3   9   6        0.40      -19.99     69.43 o 
  -2   9   6        1.98       57.21     72.08 o 
  -1   9   6        6.50      -80.49     96.74 o 
   0   9   6       29.23       44.83     68.80 o 
   1   9   6       24.33       48.86     70.75 o 
   2   9   6      183.75      138.73     72.51 o 
   3   9   6       49.08       35.59     69.78 o 
   4   9   6        8.86       56.34     74.36 o 
   5   9   6       12.10      -60.44     60.44 o 
   6   9   6       21.81      -66.31     66.31 o 
   7   9   6       25.22       85.09     80.49 o 
   8   9   6        8.74       19.98     76.61 o 
  -8  10   6       11.05       72.63    125.66 o 
  -7  10   6      115.74      112.22     77.59 o 
  -6  10   6        7.33        7.36     62.45 o 
  -5  10   6        4.87        1.18     81.87 o 
  -4  10   6        3.50      -21.72     81.63 o 
  -3  10   6      136.09      160.04     87.49 o 
  -2  10   6       62.96       27.05     84.32 o 
  -1  10   6      147.91      205.40     89.79 o 
   0  10   6       80.35      134.58    117.70 o 
   1  10   6       37.48       33.75     84.43 o 
   2  10   6        0.70       -8.68    137.72 o 
   3  10   6       92.19      105.37    103.66 o 
   4  10   6        4.66      118.33     85.14 o 
   5  10   6        7.51       54.77     87.08 o 
   6  10   6       55.77       47.04     90.79 o 
   7  10   6        7.56      194.25     98.37 o 
  -6  11   6       11.74      -96.27     96.27 o 
  -5  11   6        0.11      -21.53     96.83 o 
  -4  11   6       61.46      122.64     99.38 o 
  -3  11   6       46.32       64.17    126.50 o 
  -2  11   6       12.31       45.32    100.58 o 
  -1  11   6       18.05      -11.11     97.12 o 
   0  11   6       16.04       -8.32     96.64 o 
   1  11   6        5.35      -82.38    130.80 o 
   2  11   6       69.26       89.34     99.13 o 
   3  11   6        1.05       43.96    185.56 o 
   4  11   6        2.51      -20.10     97.16 o 
  -2  12   6        1.33     -110.80    110.80 o 
  -1  12   6        0.04       78.46    116.88 o 
   0  12   6        0.17      -78.61    132.84 o 
 -14   1   7        0.58     -118.01    118.01 o 
 -13   1   7      164.31      -76.77     76.77 o 
 -12   1   7      231.14        8.99     74.71 o 
 -11   1   7       92.18      -65.11     65.11 o 
 -10   1   7      510.97      356.63     68.13 o 
  -9   1   7       25.26      -45.49     46.89 o 
  -8   1   7      175.19      158.61     43.27 o 
  -7   1   7     1908.69     2026.22    102.29 o 
  -6   1   7       43.71       99.03     28.47 o 
  -5   1   7       70.90       83.44     34.01 o 
  -4   1   7     5523.01     5666.93    200.98 o 
  -3   1   7     4391.69     4262.74    152.27 o 
  -2   1   7      479.92      545.41     45.05 o 
  -1   1   7     1002.87     1106.85     76.21 o 
   0   1   7     2867.17     2721.73    101.10 o 
   1   1   7     1342.41     1329.61     61.62 o 
   2   1   7     2941.84     3027.09    130.44 o 
   3   1   7     6990.02     7299.63    302.65 o 
   4   1   7     1380.03     1440.05     72.57 o 
   5   1   7      531.09      580.93     44.46 o 
   6   1   7     2611.80     2600.99     99.31 o 
   7   1   7      308.09      287.63     30.19 o 
   8   1   7        0.39      -25.34     27.61 o 
   9   1   7      210.04      260.21     43.53 o 
  10   1   7       22.90        1.36     44.30 o 
  11   1   7       23.65        6.61     59.94 o 
  12   1   7      246.17      275.88     66.69 o 
 -14   2   7      170.27     -112.99    128.08 o 
 -13   2   7      139.88      -85.84    107.12 o 
 -12   2   7       46.22     -105.65    105.65 o 
 -11   2   7      591.58      497.11     73.20 o 
 -10   2   7      684.07      747.02     76.92 o 
  -9   2   7       54.99       60.66     48.56 o 
  -8   2   7     1529.30     1398.87     84.95 o 
  -7   2   7     3526.81     3593.89    161.38 o 
  -6   2   7      719.15      756.74     57.57 o 
  -5   2   7     3040.98     3050.10    113.31 o 
  -4   2   7    11554.07    11730.88    409.93 o 
  -3   2   7     3528.25     3419.17    153.35 o 
  -2   2   7     8413.61     8923.09    311.66 o 
  -1   2   7    12737.55    12521.01    436.89 o 
   0   2   7      303.82      343.59     39.44 o 
   1   2   7      586.98      638.97     34.81 o 
   2   2   7    15919.28    13818.38    617.70 o 
   3   2   7     2169.47     2222.28    202.81 o 
   4   2   7      127.17      142.95     63.00 o 
   5   2   7     6947.21     7274.80    304.47 o 
   6   2   7       52.91       44.70     28.13 o 
   7   2   7        5.56      -14.76     32.01 o 
   8   2   7      403.09      528.37     45.78 o 
   9   2   7        1.95       -2.74     38.45 o 
  10   2   7      114.21      171.12     58.29 o 
  11   2   7      359.80      462.00     58.34 o 
  12   2   7       33.65      160.06     52.62 o 
 -14   3   7       18.46     -131.22    131.22 o 
 -13   3   7        1.27     -122.00    122.00 o 
 -12   3   7       89.58     -114.24    114.24 o 
 -11   3   7      161.24      -93.39     93.39 o 
 -10   3   7        2.81      -31.13     85.10 o 
  -9   3   7      147.67       35.01     79.14 o 
  -8   3   7      674.78      747.83     57.89 o 
  -7   3   7       25.81       68.03     27.65 o 
  -6   3   7        2.38        4.06     20.14 o 
  -5   3   7     7240.92     7455.24    263.81 o 
  -4   3   7      815.43      811.60     37.37 o 
  -3   3   7     1309.22     1262.52     51.57 o 
  -2   3   7     1381.02     1354.30     54.57 o 
  -1   3   7       78.77       83.70     16.77 o 
   0   3   7       16.39       -3.82     16.51 o 
   1   3   7      807.38      787.18     38.81 o 
   2   3   7      452.81      462.97     50.72 o 
   3   3   7      213.20      195.93     25.37 o 
   4   3   7      633.52      678.51     46.80 o 
   5   3   7       22.49      -21.74     30.00 o 
   6   3   7      281.98      307.16     34.95 o 
   7   3   7      823.01      881.23     51.90 o 
   8   3   7       60.69       55.16     35.98 o 
   9   3   7        5.10       51.01     42.80 o 
  10   3   7       46.22       -1.99     46.97 o 
  11   3   7        3.38      -13.68     65.09 o 
  12   3   7       33.90       13.54     67.41 o 
 -14   4   7      141.47     -118.33    137.83 o 
 -13   4   7      112.33     -137.41    137.41 o 
 -12   4   7       72.55     -124.83    124.83 o 
 -11   4   7      508.86      181.05    121.92 o 
 -10   4   7      127.03      101.78     96.95 o 
  -9   4   7      172.63      166.98     95.28 o 
  -8   4   7     1899.74     1903.87    165.49 o 
  -7   4   7     2318.52     2361.63    124.92 o 
  -6   4   7      524.07      690.01     70.93 o 
  -5   4   7     2560.63     2509.48     94.43 o 
  -4   4   7     3210.66     3271.38    119.86 o 
  -3   4   7        8.25       44.76     44.86 o 
  -2   4   7     1193.59     1103.07     48.00 o 
  -1   4   7     3672.02     3494.62    127.72 o 
   0   4   7      145.39      211.95     38.29 o 
   1   4   7     2082.49     2097.59     81.68 o 
   2   4   7     3620.96     3299.53    122.78 o 
   3   4   7      904.86      893.82     58.84 o 
   4   4   7       77.99       72.26     28.21 o 
   5   4   7     1768.53     1808.97    123.59 o 
   6   4   7      428.99      447.59     68.65 o 
   7   4   7        0.77       22.66     34.06 o 
   8   4   7     1681.98     1604.96    104.17 o 
   9   4   7        4.40       15.52     57.85 o 
  10   4   7        0.70      -75.83     75.83 o 
  11   4   7      111.02      132.44     72.92 o 
  12   4   7      133.86      223.15     94.54 o 
 -13   5   7        5.84     -120.11    120.11 o 
 -12   5   7       46.16     -128.50    128.50 o 
 -11   5   7        7.95     -117.91    117.91 o 
 -10   5   7      180.98      130.39    116.77 o 
  -9   5   7       94.66       -3.14     98.42 o 
  -8   5   7      193.27      276.51     85.64 o 
  -7   5   7     1554.29     1629.38    154.54 o 
  -6   5   7      413.52      524.61     50.25 o 
  -5   5   7      865.76      896.74     58.41 o 
  -4   5   7      115.50      152.67     27.67 o 
  -3   5   7       94.90      139.24     34.55 o 
  -2   5   7     1770.57     1638.72     66.70 o 
  -1   5   7      896.19      850.56     43.63 o 
   0   5   7      963.58      948.05     46.87 o 
   1   5   7     2511.52     2333.19     91.03 o 
   2   5   7       56.85       46.12     23.26 o 
   3   5   7     1111.74     1128.79     48.80 o 
   4   5   7      967.26      910.98     49.98 o 
   5   5   7        1.98      -25.15     27.98 o 
   6   5   7       90.39       39.68     48.41 o 
   7   5   7       10.32       34.86     59.05 o 
   8   5   7      352.88      340.53     88.69 o 
   9   5   7      265.30      247.13     64.85 o 
  10   5   7      109.72       52.30     73.04 o 
  11   5   7        4.73      -51.41     68.71 o 
 -13   6   7       26.73     -147.99    147.99 o 
 -12   6   7      263.33     -142.76    142.76 o 
 -11   6   7       21.77      -84.37    135.62 o 
 -10   6   7        7.90     -120.21    120.21 o 
  -9   6   7     1070.23     1408.17    163.59 o 
  -8   6   7       24.03      123.78     96.84 o 
  -7   6   7        3.19       43.59     42.85 o 
  -6   6   7     1277.06     1421.09     86.92 o 
  -5   6   7      833.40      862.23     68.22 o 
  -4   6   7       25.60       28.53     30.69 o 
  -3   6   7      911.57     1028.61     55.12 o 
  -2   6   7     1436.55     1438.42     79.47 o 
  -1   6   7      152.54      161.97     32.80 o 
   0   6   7     2417.12     2420.64     95.54 o 
   1   6   7     1812.77     1695.23     73.33 o 
   2   6   7       20.07       15.81     26.87 o 
   3   6   7     1262.55     1255.84     53.85 o 
   4   6   7      750.71      695.27     64.89 o 
   5   6   7       31.83       14.97     45.28 o 
   6   6   7      152.97      174.59     52.12 o 
   7   6   7      105.87       95.76     57.12 o 
   8   6   7       96.51       91.82     60.37 o 
   9   6   7      211.58      157.58     65.83 o 
  10   6   7      114.67       50.74     71.85 o 
  11   6   7        0.16      -55.73     93.49 o 
 -12   7   7        3.25     -147.36    147.36 o 
 -11   7   7        2.63     -130.90    130.90 o 
 -10   7   7        8.01      -82.38    131.85 o 
  -9   7   7        2.73      -27.25    117.91 o 
  -8   7   7       52.89       73.05     90.98 o 
  -7   7   7       44.18       96.18     49.96 o 
  -6   7   7       91.64       71.07     45.02 o 
  -5   7   7        2.59       -6.34     42.08 o 
  -4   7   7        6.23       42.39     46.93 o 
  -3   7   7      135.85      156.33     36.59 o 
  -2   7   7        0.49      -10.19     40.67 o 
  -1   7   7        7.16       29.27     36.07 o 
   0   7   7      243.45      310.97     46.36 o 
   1   7   7       22.88       11.49     26.64 o 
   2   7   7       33.68       93.50     44.62 o 
   3   7   7       12.75      -43.81     43.81 o 
   4   7   7        0.58       -0.83     46.56 o 
   5   7   7      235.14      196.80     71.17 o 
   6   7   7       97.77      117.72     57.78 o 
   7   7   7       87.09       48.89     62.95 o 
   8   7   7        3.28      -27.45     66.63 o 
   9   7   7       59.48      -29.60     68.28 o 
  10   7   7       11.66       70.54     76.22 o 
 -11   8   7        3.53      -96.11    156.16 o 
 -10   8   7        0.31       54.29    144.95 o 
  -9   8   7      159.94      273.88    134.48 o 
  -8   8   7       49.14      110.57    112.25 o 
  -7   8   7       10.25       43.52     57.12 o 
  -6   8   7      684.98      772.09     73.56 o 
  -5   8   7        1.16       28.50     44.09 o 
  -4   8   7        0.38      -40.40     40.40 o 
  -3   8   7      197.70      207.61     43.21 o 
  -2   8   7      238.76      208.09     57.03 o 
  -1   8   7      107.54      157.95     37.73 o 
   0   8   7       29.83      115.43     60.11 o 
   1   8   7      127.52       98.17     61.36 o 
   2   8   7      306.03      322.54     67.83 o 
   3   8   7      506.94      479.61     61.73 o 
   4   8   7       31.49      -52.66     52.66 o 
   5   8   7       13.08        5.81     58.21 o 
   6   8   7        1.06      -32.64     58.52 o 
   7   8   7       41.95       69.82     94.74 o 
   8   8   7        3.23       37.52     69.58 o 
   9   8   7        0.36        3.67     77.31 o 
 -10   9   7        4.21     -145.79    145.79 o 
  -9   9   7        0.07     -126.50    126.50 o 
  -8   9   7      127.46      170.95    117.60 o 
  -7   9   7       43.23      124.81     66.68 o 
  -6   9   7       20.79        2.81     55.77 o 
  -5   9   7      173.74      259.51     54.83 o 
  -4   9   7      107.90       76.49     48.88 o 
  -3   9   7       98.56       43.70     73.65 o 
  -2   9   7      287.28      468.38     83.71 o 
  -1   9   7       29.12       45.18     71.25 o 
   0   9   7        2.23      -48.48     70.36 o 
   1   9   7      560.94      774.60    152.80 o 
   2   9   7        5.35      -31.52     71.04 o 
   3   9   7       46.39       68.08     73.24 o 
   4   9   7      155.10      127.01     89.20 o 
   5   9   7        0.19      -78.27     78.27 o 
   6   9   7      151.78      225.44     73.73 o 
   7   9   7       52.94       82.63     76.02 o 
   8   9   7        6.73       -4.96     80.06 o 
  -8  10   7        0.07      -48.42    118.75 o 
  -7  10   7        0.27      -28.69    348.06 o 
  -6  10   7        2.18      -41.92     62.20 o 
  -5  10   7       31.64      -16.24    119.38 o 
  -4  10   7        9.30      -18.74     82.41 o 
  -3  10   7       42.46       80.43     85.45 o 
  -2  10   7        6.24      -14.81     84.11 o 
  -1  10   7        0.26     -116.44    116.44 o 
   0  10   7        3.82      121.89    118.01 o 
   1  10   7       17.58       36.63     90.29 o 
   2  10   7        7.78       -7.10     85.56 o 
   3  10   7       13.96       96.39     85.73 o 
   4  10   7        1.12      -67.87     85.01 o 
   5  10   7        0.18      -61.55     83.61 o 
   6  10   7       12.46      102.83     97.57 o 
  -6  11   7        5.83      -22.71     97.90 o 
  -5  11   7       11.59     -103.97    139.39 o 
  -4  11   7       16.04      -16.18     99.16 o 
  -3  11   7        0.27       52.39     99.26 o 
  -2  11   7       25.19      116.45    102.39 o 
  -1  11   7        0.05       47.83    101.72 o 
   0  11   7        9.18       18.45    136.46 o 
   1  11   7       22.09      -50.83    127.97 o 
   2  11   7        0.05      121.17    106.06 o 
   3  11   7       13.42      -92.81     95.41 o 
   4  11   7        6.87        0.43     98.10 o 
 -14   0   8       14.85     -129.23    129.23 o 
 -13   0   8      180.50      -34.48    115.93 o 
 -12   0   8       26.92      -96.32     96.32 o 
 -11   0   8      301.67       75.79     98.12 o 
 -10   0   8     2404.38     2759.55    212.13 o 
  -9   0   8      112.34      144.23     64.99 o 
  -8   0   8       50.51       26.31     55.34 o 
  -7   0   8     1184.02     1249.11    104.80 o 
  -6   0   8     4691.48     4864.92    295.09 o 
  -5   0   8      154.08      124.42     34.17 o 
  -4   0   8     8714.55     8621.60    502.82 o 
  -3   0   8      212.26      159.24     27.89 o 
  -2   0   8     5185.93     5368.02    316.16 o 
  -1   0   8     1382.10     1402.99     92.17 o 
   0   0   8     6572.96     6633.34    387.93 o 
   1   0   8       31.75        8.70     27.15 o 
   2   0   8       92.89       95.80     30.29 o 
   3   0   8    10601.14    11454.94    665.63 o 
   4   0   8     3152.72     2961.04    187.06 o 
   5   0   8     1277.89     1279.38    103.97 o 
   6   0   8     3058.20     3360.63    215.63 o 
   7   0   8     3760.65     3478.15    172.93 o 
   8   0   8      165.97      145.62     43.94 o 
   9   0   8     1003.83     1020.22     72.30 o 
  10   0   8       10.00      -77.03     77.03 o 
  11   0   8        0.07      -62.47     78.08 o 
  12   0   8       55.10      159.52     94.96 o 
 -14   1   8        5.42     -121.05    121.05 o 
 -13   1   8      154.85      -76.85     76.85 o 
 -12   1   8      144.69      -74.85     74.85 o 
 -11   1   8        0.05      -63.01     63.01 o 
 -10   1   8       45.72      -54.87     54.87 o 
  -9   1   8     2278.56     2268.09    123.78 o 
  -8   1   8       14.54       27.42     40.40 o 
  -7   1   8       88.15      111.27     33.89 o 
  -6   1   8     1867.49     1865.29     91.44 o 
  -5   1   8      589.03      528.79     57.62 o 
  -4   1   8       60.44      112.14     28.56 o 
  -3   1   8     3087.61     3120.60    113.98 o 
  -2   1   8       96.98      120.56     17.37 o 
  -1   1   8      818.22      861.67     40.05 o 
   0   1   8     6965.13     7316.06    301.31 o 
   1   1   8     2670.55     2604.09    113.27 o 
   2   1   8      569.11      540.03     37.25 o 
   3   1   8     2012.56     2090.46     95.69 o 
   4   1   8      290.95      307.63     35.34 o 
   5   1   8      447.67      367.02     38.18 o 
   6   1   8      956.73      975.12     65.15 o 
   7   1   8       26.44       68.09     28.90 o 
   8   1   8      134.08      207.97     33.12 o 
   9   1   8       38.81        0.88     39.98 o 
  10   1   8       55.99      105.43     45.20 o 
  11   1   8      104.16      107.09     64.65 o 
  12   1   8        0.81       51.45     65.61 o 
 -14   2   8       74.80     -135.63    135.63 o 
 -13   2   8       70.82     -119.69    119.69 o 
 -12   2   8        5.30     -113.19    113.19 o 
 -11   2   8        1.01      -60.89     60.89 o 
 -10   2   8      271.96      247.04     60.63 o 
  -9   2   8       33.16       37.52     48.84 o 
  -8   2   8        0.83      -15.79     37.94 o 
  -7   2   8     1812.41     1673.93     88.59 o 
  -6   2   8      246.49      238.98     31.64 o 
  -5   2   8      178.32      203.35     26.48 o 
  -4   2   8     1120.06     1109.40     40.15 o 
  -3   2   8      120.81      118.64     20.94 o 
  -2   2   8     2191.29     2280.37     85.21 o 
  -1   2   8        8.92       -1.16     15.84 o 
   0   2   8      765.98      746.84     36.26 o 
   1   2   8     5942.59     5902.06    210.96 o 
   2   2   8     1301.69     1390.67     72.44 o 
   3   2   8      948.81      928.95    114.35 o 
   4   2   8      591.82      590.34     44.67 o 
   5   2   8      836.93      881.86     57.56 o 
   6   2   8       93.57       88.23     32.12 o 
   7   2   8        4.42      -27.74     33.63 o 
   8   2   8      182.91      192.59     40.45 o 
   9   2   8      205.38      211.25     45.35 o 
  10   2   8       94.51      120.46     48.31 o 
  11   2   8        6.44      -24.77     51.20 o 
  12   2   8       35.34       63.16     68.92 o 
 -14   3   8       35.07     -134.99    134.99 o 
 -13   3   8      179.10     -127.14    127.14 o 
 -12   3   8      561.04      503.95    129.68 o 
 -11   3   8        2.62     -105.96    105.96 o 
 -10   3   8      200.76       39.31    102.93 o 
  -9   3   8     2300.90     2605.89    201.52 o 
  -8   3   8      348.90      366.74     44.95 o 
  -7   3   8      344.37      348.68     39.77 o 
  -6   3   8     7797.48     7682.01    274.87 o 
  -5   3   8     1476.25     1445.81     59.90 o 
  -4   3   8       27.27       42.08     14.86 o 
  -3   3   8     9361.63     8976.51    314.20 o 
  -2   3   8     4565.01     4311.42    153.88 o 
  -1   3   8      124.45      127.37     21.35 o 
   0   3   8    15417.82    14893.59    518.41 o 
   1   3   8     1528.54     1378.94     57.95 o 
   2   3   8       44.60       56.60     23.31 o 
   3   3   8     4075.58     3835.49    239.18 o 
   4   3   8     1641.91     1586.04     73.17 o 
   5   3   8      454.57      441.36     74.75 o 
   6   3   8     1331.62     1369.62     65.67 o 
   7   3   8     2568.12     2591.41    105.74 o 
   8   3   8       12.60       55.28     38.32 o 
   9   3   8      506.41      491.96     59.90 o 
  10   3   8      301.64      428.66     54.97 o 
  11   3   8        8.09       78.90     67.28 o 
  12   3   8        0.77       29.07     78.97 o 
 -14   4   8        1.11     -138.03    138.03 o 
 -13   4   8       21.13     -132.06    132.06 o 
 -12   4   8        1.13     -123.88    123.88 o 
 -11   4   8       29.57       36.79    119.90 o 
 -10   4   8       97.02      166.55    109.21 o 
  -9   4   8       51.60      157.11     87.52 o 
  -8   4   8      579.09      697.54    104.43 o 
  -7   4   8       38.26       54.50     58.80 o 
  -6   4   8      173.33      168.56     33.52 o 
  -5   4   8      259.74      250.86     23.45 o 
  -4   4   8     1749.06     1747.84     61.54 o 
  -3   4   8      812.03      814.21     40.61 o 
  -2   4   8     2420.66     2247.40     85.95 o 
  -1   4   8     1000.02      986.29     45.84 o 
   0   4   8      709.90      673.09     37.08 o 
   1   4   8     2428.21     2323.90     90.18 o 
   2   4   8      231.13      258.38     28.17 o 
   3   4   8      739.42      743.02     44.25 o 
   4   4   8     1176.84     1124.19     60.88 o 
   5   4   8       77.20       70.71     30.56 o 
   6   4   8      119.58      148.66     33.89 o 
   7   4   8      310.16      259.02     64.99 o 
   8   4   8      210.08      257.31     43.93 o 
   9   4   8      125.45      131.94     67.45 o 
  10   4   8       26.67       64.61     65.46 o 
  11   4   8       12.06       86.93     75.03 o 
 -13   5   8      147.42     -145.59    145.59 o 
 -12   5   8       88.11     -139.50    139.50 o 
 -11   5   8      266.56      177.67    137.11 o 
 -10   5   8      623.39      711.56    127.91 o 
  -9   5   8      697.81      821.28    129.70 o 
  -8   5   8     1669.89     1717.11    161.99 o 
  -7   5   8     1462.35     1299.88    121.17 o 
  -6   5   8      585.62      660.97    113.87 o 
  -5   5   8     1776.83     1847.57     95.37 o 
  -4   5   8     1851.91     1774.84     77.08 o 
  -3   5   8      783.38      748.07     42.72 o 
  -2   5   8     2644.87     2783.24    104.58 o 
  -1   5   8     3114.78     2990.92    112.66 o 
   0   5   8      922.92      955.20     48.35 o 
   1   5   8     1204.44     1190.66     56.50 o 
   2   5   8     1734.23     1656.93     71.60 o 
   3   5   8      258.13      253.28     32.35 o 
   4   5   8      167.89      171.14     31.58 o 
   5   5   8     1104.41     1147.40     56.09 o 
   6   5   8       13.83      -32.95     32.95 o 
   7   5   8      194.35       95.03     68.54 o 
   8   5   8      272.79      211.55     77.85 o 
   9   5   8       20.86      -28.08     68.76 o 
  10   5   8       54.54      131.47     71.72 o 
  11   5   8       31.87      136.50     72.48 o 
 -13   6   8       30.84     -138.77    138.77 o 
 -12   6   8        2.79     -141.18    141.18 o 
 -11   6   8        1.89      -78.29    137.19 o 
 -10   6   8      171.37      137.20    127.88 o 
  -9   6   8       39.75      212.34    103.55 o 
  -8   6   8       59.31       76.30     94.22 o 
  -7   6   8      372.78      368.48     88.58 o 
  -6   6   8       35.41       30.48     38.26 o 
  -5   6   8      290.71      340.00     38.76 o 
  -4   6   8     1265.53     1157.41     60.72 o 
  -3   6   8      134.65      162.76     39.61 o 
  -2   6   8      218.13      211.12     38.94 o 
  -1   6   8      145.77      135.55     27.96 o 
   0   6   8      579.11      617.16     52.67 o 
   1   6   8      813.78      839.58     65.10 o 
   2   6   8      297.96      307.32     56.90 o 
   3   6   8       89.37      118.82     28.17 o 
   4   6   8      364.63      383.39     57.68 o 
   5   6   8      101.54      150.63     52.24 o 
   6   6   8      145.15      129.10     53.80 o 
   7   6   8       60.85      -24.23     55.69 o 
   8   6   8       45.43       -2.44     83.02 o 
   9   6   8      123.97      196.82     72.12 o 
  10   6   8        0.56       64.45     83.44 o 
 -12   7   8       17.36     -159.62    159.62 o 
 -11   7   8       64.50     -149.98    149.98 o 
 -10   7   8      137.32      185.52    139.93 o 
  -9   7   8       41.96       81.96    118.85 o 
  -8   7   8      454.22      503.09    111.54 o 
  -7   7   8       74.77      248.72     84.37 o 
  -6   7   8      139.06      217.20     51.75 o 
  -5   7   8     1384.83     1433.32     74.69 o 
  -4   7   8      343.19      431.24     78.51 o 
  -3   7   8       93.22      161.38     37.69 o 
  -2   7   8      793.07      886.22    177.11 o 
  -1   7   8     1380.43     1295.74     92.31 o 
   0   7   8      266.89      324.32     42.37 o 
   1   7   8      137.88      103.05     30.75 o 
   2   7   8     1834.00     1777.04     88.88 o 
   3   7   8       38.36       58.88     46.19 o 
   4   7   8       16.64       56.89     51.57 o 
   5   7   8     1221.18     1268.94     81.81 o 
   6   7   8        2.64      -58.07     58.07 o 
   7   7   8        8.38       -4.87     63.60 o 
   8   7   8      131.18      205.43     69.02 o 
   9   7   8        7.48      -68.56     73.51 o 
 -11   8   8       15.72     -155.22    155.22 o 
 -10   8   8        1.19     -136.35    136.35 o 
  -9   8   8        0.03     -112.56    119.38 o 
  -8   8   8       43.50      -47.58    105.12 o 
  -7   8   8        1.49       19.07     81.85 o 
  -6   8   8        1.22       52.19     53.16 o 
  -5   8   8      219.12      378.42     63.91 o 
  -4   8   8        7.87       -8.54     51.69 o 
  -3   8   8        3.72      -38.97     41.33 o 
  -2   8   8      146.46      147.30     46.07 o 
  -1   8   8       54.93      -17.13     37.84 o 
   0   8   8       87.15       34.96     60.76 o 
   1   8   8      273.31      228.22     66.95 o 
   2   8   8       59.61       42.65    109.27 o 
   3   8   8       25.49       15.83     51.09 o 
   4   8   8       29.94       71.14     58.89 o 
   5   8   8       19.60       -0.35     60.43 o 
   6   8   8        1.32      -19.92     64.46 o 
   7   8   8       28.92      119.90     69.25 o 
   8   8   8        0.28      -74.95     74.95 o 
 -10   9   8        0.76     -104.07    143.69 o 
  -9   9   8        6.77      -29.35    131.01 o 
  -8   9   8       16.70       44.65    117.38 o 
  -7   9   8        0.05       12.32     82.39 o 
  -6   9   8       11.04       18.17     53.99 o 
  -5   9   8      275.59      353.59     57.11 o 
  -4   9   8       42.29       23.10     48.94 o 
  -3   9   8        5.10       99.48     74.17 o 
  -2   9   8        0.41      -67.42     71.11 o 
  -1   9   8      144.80      188.57     75.92 o 
   0   9   8       31.97       64.68     72.74 o 
   1   9   8        4.31       -2.15     71.66 o 
   2   9   8       59.97       71.30     74.35 o 
   3   9   8        0.59      -48.44     75.02 o 
   4   9   8        0.19      -70.77     77.63 o 
   5   9   8       12.92       42.02    106.28 o 
   6   9   8        5.43      -68.63     68.63 o 
   7   9   8       18.58       80.94     78.61 o 
  -8  10   8        5.09      -31.28    119.79 o 
  -7  10   8        2.10      -89.55    225.13 o 
  -6  10   8        0.42      -79.44     79.44 o 
  -5  10   8       35.42       -7.56     81.67 o 
  -4  10   8       32.38       85.99     84.35 o 
  -3  10   8        3.67      -11.47     86.23 o 
  -2  10   8      202.96      222.26    168.60 o 
  -1  10   8       12.42       34.59    122.10 o 
   0  10   8       45.56        4.09    121.79 o 
   1  10   8       91.76      146.93    126.04 o 
   2  10   8        0.18      -11.55     85.05 o 
   3  10   8       34.51      131.60    108.84 o 
   4  10   8       53.50       27.49    105.70 o 
   5  10   8        0.28       11.94    197.40 o 
   6  10   8       19.65      -25.11     96.15 o 
  -5  11   8        4.75      -38.21     97.19 o 
  -4  11   8       14.42       95.84    100.02 o 
  -3  11   8       15.80        7.24    100.93 o 
  -2  11   8       19.23       49.75    103.26 o 
  -1  11   8       28.98       -7.29    101.56 o 
   0  11   8        7.18      -27.35    140.34 o 
   1  11   8        1.57       22.74    136.88 o 
   2  11   8       38.04       58.02     99.90 o 
   3  11   8       18.16      104.86     99.90 o 
 -14   1   9       99.95     -130.60    130.60 o 
 -13   1   9      286.83       49.45    111.06 o 
 -12   1   9      270.53      102.34    112.58 o 
 -11   1   9      683.83      746.32     84.74 o 
 -10   1   9       85.82      117.87     61.10 o 
  -9   1   9     2368.70     2229.27    121.48 o 
  -8   1   9     2145.10     2115.26    109.61 o 
  -7   1   9      376.12      415.16     42.49 o 
  -6   1   9     1261.90     1272.62     70.82 o 
  -5   1   9    15069.39    14763.56    605.02 o 
  -4   1   9       92.97       83.90     21.90 o 
  -3   1   9     4201.71     4374.93    135.50 o 
  -2   1   9    10121.22     9938.70    348.49 o 
  -1   1   9        8.75        8.65     18.57 o 
   0   1   9       20.12       26.54     20.78 o 
   1   1   9    12179.94    11966.82    490.63 o 
   2   1   9     5395.53     5384.46    226.48 o 
   3   1   9      204.90      214.39     33.12 o 
   4   1   9     2532.77     2512.32    116.40 o 
   5   1   9     2332.77     2334.87    159.15 o 
   6   1   9       67.01      103.80     45.86 o 
   7   1   9     1312.84     1356.31     56.35 o 
   8   1   9       71.10       87.19     39.10 o 
   9   1   9        0.42        8.75     44.25 o 
  10   1   9      629.73      600.99     57.85 o 
  11   1   9      128.78      224.19     70.51 o 
  12   1   9        0.43      -51.94     72.18 o 
 -14   2   9      281.72     -124.53    144.44 o 
 -13   2   9        3.60     -128.91    128.91 o 
 -12   2   9       96.90     -104.39    104.39 o 
 -11   2   9      210.71      136.47    115.72 o 
 -10   2   9       28.34        6.60     56.96 o 
  -9   2   9      100.18      140.84     49.34 o 
  -8   2   9     2792.59     2686.40    130.42 o 
  -7   2   9      404.53      535.44     45.72 o 
  -6   2   9      463.27      592.07     42.60 o 
  -5   2   9     4578.30     4687.89    168.89 o 
  -4   2   9      528.24      513.31     47.84 o 
  -3   2   9      450.66      503.37     38.03 o 
  -2   2   9      313.12      324.38     36.60 o 
  -1   2   9     1627.33     1507.35     61.81 o 
   0   2   9     4563.79     4582.23    165.82 o 
   1   2   9     1836.02     1828.17    141.88 o 
   2   2   9     3940.26     3749.02    161.56 o 
   3   2   9     1012.50      951.72    151.53 o 
   4   2   9      111.81      171.95     37.94 o 
   5   2   9     2067.48     2054.93    100.95 o 
   6   2   9      154.16      117.35     34.94 o 
   7   2   9        2.89      -34.02     34.02 o 
   8   2   9      379.10      427.20     54.93 o 
   9   2   9       47.36      109.34     44.41 o 
  10   2   9       29.53       73.68     49.78 o 
  11   2   9       24.61       61.19     60.53 o 
  12   2   9        8.12        3.07     69.74 o 
 -14   3   9       36.04     -135.10    135.10 o 
 -13   3   9       36.86     -131.22    131.22 o 
 -12   3   9       76.97     -123.26    123.26 o 
 -11   3   9        4.02      -88.67    115.92 o 
 -10   3   9      844.51      996.46    138.41 o 
  -9   3   9       69.91      142.12     89.72 o 
  -8   3   9      454.59      441.43     58.87 o 
  -7   3   9     1609.63     1555.35     82.86 o 
  -6   3   9     1712.36     1619.16     83.11 o 
  -5   3   9       35.78       76.79     17.17 o 
  -4   3   9      158.85      199.43     18.37 o 
  -3   3   9     1776.48     1776.56     70.71 o 
  -2   3   9      838.23      803.18     39.33 o 
  -1   3   9     1694.72     1692.19     67.89 o 
   0   3   9     2561.43     2552.97     97.68 o 
   1   3   9       13.51       30.71     22.97 o 
   2   3   9     3115.00     2773.57    108.03 o 
   3   3   9       97.94       49.88     28.75 o 
   4   3   9       35.17       10.80     38.04 o 
   5   3   9       91.81        2.16     74.55 o 
   6   3   9      392.49      443.47     42.76 o 
   7   3   9      284.32      315.25     42.23 o 
   8   3   9      298.12      303.47     45.24 o 
   9   3   9       89.44      124.88     54.78 o 
  10   3   9       51.14       80.40     50.05 o 
  11   3   9        0.31      -28.82     67.89 o 
 -14   4   9       87.00     -135.42    135.42 o 
 -13   4   9        5.96     -121.58    121.58 o 
 -12   4   9       55.44     -136.04    136.04 o 
 -11   4   9      585.78      628.83    144.99 o 
 -10   4   9       28.85     -102.19    102.19 o 
  -9   4   9       27.89      101.87     92.34 o 
  -8   4   9      220.40      229.98     73.27 o 
  -7   4   9      196.91      254.40     65.62 o 
  -6   4   9      283.20      287.02     64.78 o 
  -5   4   9     2013.66     1928.60     68.27 o 
  -4   4   9     1388.92     1305.26     49.65 o 
  -3   4   9      277.66      284.64     34.55 o 
  -2   4   9     2449.85     2366.93     90.82 o 
  -1   4   9     2092.82     1990.28     78.95 o 
   0   4   9       35.84       22.28     22.74 o 
   1   4   9        5.18       34.78     24.95 o 
   2   4   9     2189.57     2130.39     87.20 o 
   3   4   9        4.07      -27.76     27.76 o 
   4   4   9       50.22       17.51     54.77 o 
   5   4   9     1094.50     1113.08    101.43 o 
   6   4   9      243.49      107.02     35.67 o 
   7   4   9      160.83      224.50     42.79 o 
   8   4   9       11.27      -27.96     45.55 o 
   9   4   9       35.77      -11.54     67.02 o 
  10   4   9       13.22        5.44     67.62 o 
  11   4   9       20.74       44.02     77.56 o 
 -12   5   9       16.69     -142.64    142.64 o 
 -11   5   9      121.55     -123.05    123.05 o 
 -10   5   9       31.97       11.42    113.82 o 
  -9   5   9       49.91      -82.49     82.49 o 
  -8   5   9      196.25      212.47     86.79 o 
  -7   5   9      613.19      749.24     98.87 o 
  -6   5   9        2.40       57.54     61.31 o 
  -5   5   9      122.08      157.66     31.16 o 
  -4   5   9      795.66      824.80     46.88 o 
  -3   5   9      243.66      287.90     29.91 o 
  -2   5   9     1705.20     1559.38     66.67 o 
  -1   5   9      642.36      684.98     40.53 o 
   0   5   9      684.37      732.23     50.84 o 
   1   5   9     2182.59     2068.70    102.88 o 
   2   5   9      241.61      262.38     33.08 o 
   3   5   9      413.49      362.82     36.53 o 
   4   5   9      857.11      869.09     48.63 o 
   5   5   9      207.20      160.68     35.92 o 
   6   5   9       49.67       32.02     36.53 o 
   7   5   9      154.53      183.94     76.05 o 
   8   5   9        4.86      -64.28     64.28 o 
   9   5   9      240.99      451.07    140.51 o 
  10   5   9       70.43       98.03     75.49 o 
 -12   6   9       80.53     -130.28    130.28 o 
 -11   6   9        5.82     -113.93    113.93 o 
 -10   6   9        1.48     -101.35    105.02 o 
  -9   6   9      518.89      532.25    123.39 o 
  -8   6   9       27.16       -7.13     90.35 o 
  -7   6   9        1.04       17.92     76.09 o 
  -6   6   9      501.02      781.13    195.00 o 
  -5   6   9      106.35      113.28     33.92 o 
  -4   6   9       55.21       78.83     32.75 o 
  -3   6   9     1006.26      967.55     66.87 o 
  -2   6   9       14.27       -1.72     76.20 o 
  -1   6   9       72.49       63.44     28.45 o 
   0   6   9      409.78      525.59     40.20 o 
   1   6   9       19.71        0.77     30.14 o 
   2   6   9        3.50      -14.32     28.84 o 
   3   6   9      298.45      295.91     33.27 o 
   4   6   9      125.02      112.50     33.20 o 
   5   6   9      131.56      149.96     51.71 o 
   6   6   9      497.38      491.47     66.47 o 
   7   6   9       76.96      -51.40     69.66 o 
   8   6   9      377.59      283.94    161.92 o 
   9   6   9       30.53       88.19     94.12 o 
  10   6   9        3.34      -14.17    126.61 o 
 -12   7   9        3.21     -136.46    136.46 o 
 -11   7   9        8.92     -145.47    145.47 o 
 -10   7   9       17.37      -39.62    112.46 o 
  -9   7   9      169.42      105.76    115.19 o 
  -8   7   9        2.47       55.23     99.88 o 
  -7   7   9       61.76       59.64     85.11 o 
  -6   7   9        9.62       57.06     84.06 o 
  -5   7   9      213.05      212.05     42.70 o 
  -4   7   9       30.83       96.22     38.64 o 
  -3   7   9      294.27      369.84     51.78 o 
  -2   7   9      189.13      242.85     77.46 o 
  -1   7   9       76.54      107.95     39.24 o 
   0   7   9       29.92       38.04     28.83 o 
   1   7   9       22.15       46.93     34.30 o 
   2   7   9       84.88       52.89     47.89 o 
   3   7   9      165.78      102.42     48.64 o 
   4   7   9       20.44      -28.86     61.30 o 
   5   7   9      178.08      138.86     60.60 o 
   6   7   9        0.66      -20.12     59.18 o 
   7   7   9       94.09       54.84     68.47 o 
   8   7   9       23.69        3.34     68.37 o 
   9   7   9        0.14      -30.58    111.53 o 
 -11   8   9        0.30        9.01    138.14 o 
 -10   8   9        4.73      -72.63    121.47 o 
  -9   8   9       68.03      206.27    126.72 o 
  -8   8   9       30.42      -50.62     92.23 o 
  -7   8   9       52.72        3.54     78.03 o 
  -6   8   9      356.51      494.30     77.36 o 
  -5   8   9      100.43      178.03     46.79 o 
  -4   8   9       11.01      -10.75     43.03 o 
  -3   8   9       27.52       29.76     43.76 o 
  -2   8   9        4.13        3.00     45.17 o 
  -1   8   9       15.95      -31.54     40.42 o 
   0   8   9      307.79      415.53     73.83 o 
   1   8   9       74.82       19.80     65.14 o 
   2   8   9       82.98      167.27     68.84 o 
   3   8   9       20.06       46.38     53.49 o 
   4   8   9       41.69       45.98     60.43 o 
   5   8   9      125.01      189.52     67.69 o 
   6   8   9       57.48       33.18     67.68 o 
   7   8   9        1.85      -58.45     72.84 o 
   8   8   9       25.01       69.06     79.83 o 
  -9   9   9        0.68      -83.32    125.98 o 
  -8   9   9        1.76      160.56    120.95 o 
  -7   9   9       94.74       53.76     79.64 o 
  -6   9   9       65.80       92.72     74.46 o 
  -5   9   9      125.06      112.56     52.97 o 
  -4   9   9      241.46      354.36     56.35 o 
  -3   9   9        3.35        0.73     73.37 o 
  -2   9   9        0.58      -28.82    108.16 o 
  -1   9   9      311.87      462.13     94.29 o 
   0   9   9      152.01       99.87     79.29 o 
   1   9   9       89.64      164.64     77.89 o 
   2   9   9      186.87      201.60     79.42 o 
   3   9   9      126.95      176.95     82.07 o 
   4   9   9      116.08      190.10     81.08 o 
   5   9   9       83.40       -2.74     87.63 o 
   6   9   9       52.54       95.04     78.21 o 
   7   9   9        7.48       -8.35     76.55 o 
  -8  10   9        0.51       88.56    121.89 o 
  -7  10   9        0.13      -83.79     83.79 o 
  -6  10   9        3.45      -55.51     80.70 o 
  -5  10   9        0.07      -80.49    145.79 o 
  -4  10   9       20.22      138.85     86.63 o 
  -3  10   9       12.64      121.17    157.79 o 
  -2  10   9       12.05      -28.87     86.27 o 
  -1  10   9        0.32        5.35    125.24 o 
   0  10   9       17.68       46.64     91.51 o 
   1  10   9        0.23      -82.21     88.92 o 
   2  10   9        0.04      -34.74     85.92 o 
   3  10   9        1.45       54.48     91.60 o 
   4  10   9        3.35      -34.44    156.37 o 
   5  10   9        0.06      -10.26     96.58 o 
  -5  11   9        0.67      -72.53    172.30 o 
  -4  11   9       22.59      -46.48     98.88 o 
  -3  11   9        2.64      119.40    102.65 o 
  -2  11   9        6.83       10.24    101.94 o 
  -1  11   9       30.06      -66.38    100.90 o 
   0  11   9        6.35     -133.31    133.31 o 
   1  11   9        3.62      -29.14    138.14 o 
   2  11   9        1.99       36.54    100.97 o 
 -14   0  10      255.72     -128.93    128.93 o 
 -13   0  10      977.14      988.91    158.33 o 
 -12   0  10      172.87      295.58    117.92 o 
 -11   0  10      267.33      315.73    105.45 o 
 -10   0  10     2138.73     2066.37    176.40 o 
  -9   0  10      861.93     1160.43    116.71 o 
  -8   0  10     1006.35     1027.40     98.17 o 
  -7   0  10     4154.47     3818.55    239.38 o 
  -6   0  10     3642.61     3562.70    222.94 o 
  -5   0  10       12.48        2.41     35.74 o 
  -4   0  10    33194.16    33414.99   1919.57 o 
  -3   0  10      610.48      612.74     54.11 o 
  -2   0  10     2182.41     2458.32    154.92 o 
  -1   0  10    16337.59    15905.49    918.87 o 
   0   0  10      647.59      537.26     51.07 o 
   1   0  10      422.82      549.40     56.51 o 
   2   0  10    10096.10     9843.89    575.38 o 
   3   0  10     4775.46     4679.67    285.21 o 
   4   0  10     1859.54     1810.41    131.19 o 
   5   0  10     3160.27     3288.32    212.06 o 
   6   0  10     2558.62     2817.19    193.26 o 
   7   0  10        6.11      107.95     68.86 o 
   8   0  10       27.65      -48.24     48.24 o 
   9   0  10      658.21      867.89    108.20 o 
  10   0  10       54.66       56.60     89.61 o 
  11   0  10      223.35      127.25     88.68 o 
 -14   1  10       59.64     -128.39    128.39 o 
 -13   1  10       20.11     -125.98    125.98 o 
 -12   1  10        0.42      -72.27     72.27 o 
 -11   1  10       55.72      -32.84     68.74 o 
 -10   1  10       41.89      -14.04     78.82 o 
  -9   1  10        8.73        2.32     46.00 o 
  -8   1  10      147.30      231.59     43.86 o 
  -7   1  10        2.40       86.29     33.92 o 
  -6   1  10     1517.35     1448.17     76.39 o 
  -5   1  10     2785.42     2723.77    122.68 o 
  -4   1  10      551.33      552.04     38.15 o 
  -3   1  10      100.59       93.41     25.08 o 
  -2   1  10     1305.34     1359.09     55.26 o 
  -1   1  10     3475.15     3772.22    161.39 o 
   0   1  10      212.64      230.56     27.41 o 
   1   1  10     1683.27     1667.25     78.67 o 
   2   1  10       81.36      160.22     33.38 o 
   3   1  10      141.03      161.69     32.61 o 
   4   1  10      152.34      134.72     36.83 o 
   5   1  10      129.28      193.49     42.28 o 
   6   1  10      374.87      394.87     47.29 o 
   7   1  10        6.41       -0.16     43.07 o 
   8   1  10       74.19      196.29     42.47 o 
   9   1  10        9.32        3.09     45.76 o 
  10   1  10       68.95      128.96     49.87 o 
  11   1  10       35.45      115.99     67.10 o 
 -14   2  10      140.60     -139.61    139.61 o 
 -13   2  10      225.16     -129.87    129.87 o 
 -12   2  10      165.52       31.24    125.57 o 
 -11   2  10      745.96      954.55    145.95 o 
 -10   2  10      440.21      447.74     64.52 o 
  -9   2  10      516.69      601.68     62.37 o 
  -8   2  10      878.90      892.96     65.26 o 
  -7   2  10     1788.42     1674.91     88.71 o 
  -6   2  10     2675.49     2497.05    116.59 o 
  -5   2  10      921.69     1103.21     63.03 o 
  -4   2  10     4647.86     4692.72    149.10 o 
  -3   2  10      353.24      336.10     27.75 o 
  -2   2  10     2236.92     2261.39     87.01 o 
  -1   2  10     1789.49     1790.46     72.63 o 
   0   2  10       46.94       -4.82     22.62 o 
   1   2  10       52.76       23.89     22.60 o 
   2   2  10     3548.32     3340.30    166.02 o 
   3   2  10     1642.56     1711.96     89.15 o 
   4   2  10      566.25      536.54     48.05 o 
   5   2  10      683.31      696.92     55.05 o 
   6   2  10      203.55      241.87    101.10 o 
   7   2  10        3.30      -27.06     38.71 o 
   8   2  10        3.48       28.56     41.92 o 
   9   2  10       21.07      108.91     46.21 o 
  10   2  10       14.55        3.20     75.60 o 
  11   2  10        5.62       63.47     60.61 o 
 -13   3  10       16.56     -137.09    137.09 o 
 -12   3  10       52.54     -126.82    126.82 o 
 -11   3  10       16.68      -86.47    112.88 o 
 -10   3  10       11.75      -70.54     97.79 o 
  -9   3  10       17.92       -6.08     76.30 o 
  -8   3  10      331.06      366.10     47.26 o 
  -7   3  10        0.15       15.31     31.50 o 
  -6   3  10      794.19      775.37     53.44 o 
  -5   3  10      220.97      230.99     28.72 o 
  -4   3  10      614.70      635.77     30.40 o 
  -3   3  10     1900.97     1962.32     77.71 o 
  -2   3  10      267.48      250.56     25.06 o 
  -1   3  10      780.01      746.84     61.74 o 
   0   3  10      802.42      827.98     59.41 o 
   1   3  10        2.49        0.38     38.53 o 
   2   3  10      399.98      413.42    112.34 o 
   3   3  10     1277.42     1233.42    147.18 o 
   4   3  10      397.11      471.67     92.83 o 
   5   3  10     2922.98     2936.65    138.20 o 
   6   3  10      575.28      483.28     46.12 o 
   7   3  10       18.85      -23.04     40.12 o 
   8   3  10      710.58      826.04     60.53 o 
   9   3  10       30.54       17.80     46.79 o 
  10   3  10      141.46      143.47     65.23 o 
  11   3  10       19.99       55.04     77.35 o 
 -13   4  10        1.00     -141.18    141.18 o 
 -12   4  10       45.24       -5.35    136.67 o 
 -11   4  10       98.16       50.73    110.05 o 
 -10   4  10      423.74      431.38    120.03 o 
  -9   4  10       33.08       96.11     91.71 o 
  -8   4  10      152.67      200.62     82.28 o 
  -7   4  10      576.75      622.58     81.78 o 
  -6   4  10      359.72      353.81     61.33 o 
  -5   4  10     1602.56     1606.65     82.95 o 
  -4   4  10      333.75      338.02     25.85 o 
  -3   4  10      139.23      158.40     37.63 o 
  -2   4  10      626.38      605.94     36.85 o 
  -1   4  10      404.58      425.49     33.38 o 
   0   4  10       28.87       20.50     25.30 o 
   1   4  10     3608.23     3405.65    137.63 o 
   2   4  10      294.11      300.33     38.84 o 
   3   4  10       19.10       -5.26     30.97 o 
   4   4  10     1156.62     1049.02     62.24 o 
   5   4  10        8.21      -13.41     42.94 o 
   6   4  10      104.80      109.58     36.09 o 
   7   4  10       82.19       79.87     43.62 o 
   8   4  10        0.04       15.45     48.34 o 
   9   4  10        2.13       46.11     71.48 o 
  10   4  10      170.48      137.52     74.04 o 
 -13   5  10        0.08     -151.45    151.45 o 
 -12   5  10        0.21     -141.38    141.38 o 
 -11   5  10        0.01       -2.31    127.13 o 
 -10   5  10        0.17      -97.26     97.26 o 
  -9   5  10      112.78      175.35     92.55 o 
  -8   5  10        4.96      -50.73     72.53 o 
  -7   5  10       47.91       56.39     64.14 o 
  -6   5  10       69.38      144.58     46.94 o 
  -5   5  10       88.54      124.71     39.46 o 
  -4   5  10        0.18       -9.38     28.12 o 
  -3   5  10      285.38      320.86     56.08 o 
  -2   5  10      110.39      152.93     28.83 o 
  -1   5  10        1.03        6.20     26.48 o 
   0   5  10      248.44      214.54     31.27 o 
   1   5  10        0.04      -16.14     28.19 o 
   2   5  10        0.99      -29.34     29.34 o 
   3   5  10       20.49      -43.32     50.56 o 
   4   5  10       64.20       43.69     66.19 o 
   5   5  10      164.13      164.40     38.23 o 
   6   5  10        0.76       -2.39     37.80 o 
   7   5  10       12.63      -16.65     59.72 o 
   8   5  10       17.48       15.21     73.15 o 
   9   5  10       21.10       51.91     73.47 o 
  10   5  10       10.61       -3.42    115.92 o 
 -12   6  10        0.03     -148.62    148.62 o 
 -11   6  10        9.64       55.76    123.46 o 
 -10   6  10      311.49      181.45    112.48 o 
  -9   6  10       21.81      -89.61     89.61 o 
  -8   6  10       11.29       -3.98     80.81 o 
  -7   6  10      112.15      162.88     72.11 o 
  -6   6  10       18.46       90.43     49.01 o 
  -5   6  10      331.62      442.08     56.70 o 
  -4   6  10     1468.35     1424.80     70.02 o 
  -3   6  10      131.83       92.59     41.00 o 
  -2   6  10       47.19        2.48     37.46 o 
  -1   6  10      578.26      582.97     42.65 o 
   0   6  10      174.15      239.94     34.13 o 
   1   6  10      154.99      142.90     35.54 o 
   2   6  10      268.46      304.92     39.78 o 
   3   6  10      556.68      565.16     47.18 o 
   4   6  10      102.53       69.61     33.91 o 
   5   6  10       59.79       48.28     55.84 o 
   6   6  10      345.32      266.15     61.64 o 
   7   6  10       17.50      -40.23     65.22 o 
   8   6  10       23.22       -0.88     77.93 o 
   9   6  10       28.71      101.65     78.59 o 
 -11   7  10       10.41       46.64    132.69 o 
 -10   7  10        0.03      135.93    122.10 o 
  -9   7  10       33.18       71.69    103.66 o 
  -8   7  10      141.04       69.70     99.89 o 
  -7   7  10        0.08      101.24     86.05 o 
  -6   7  10      174.29      275.08     65.77 o 
  -5   7  10      107.21      132.68     54.05 o 
  -4   7  10      107.44      134.44     40.88 o 
  -3   7  10      618.00      786.71     91.22 o 
  -2   7  10      196.85      240.61     47.38 o 
  -1   7  10      370.68      383.78     49.02 o 
   0   7  10      469.89      519.41     52.69 o 
   1   7  10      204.08      199.38     39.62 o 
   2   7  10       15.35      -46.71     47.56 o 
   3   7  10      114.38      102.16     81.15 o 
   4   7  10      125.12      200.97     59.17 o 
   5   7  10      384.71      512.19     68.37 o 
   6   7  10      114.56      133.56     71.76 o 
   7   7  10        0.44       29.26     69.15 o 
   8   7  10       28.94       -0.10     73.56 o 
 -10   8  10        0.07      -97.05    139.18 o 
  -9   8  10       77.94      173.99    128.60 o 
  -8   8  10       93.88      136.15    107.85 o 
  -7   8  10       22.63      -51.98     78.40 o 
  -6   8  10       16.37      -48.11     63.39 o 
  -5   8  10      372.03      563.52     72.10 o 
  -4   8  10       12.04       41.71     46.48 o 
  -3   8  10       37.44       65.29     44.06 o 
  -2   8  10      238.75      253.31     63.47 o 
  -1   8  10       62.43       34.00     46.43 o 
   0   8  10        1.77      -25.68     92.13 o 
   1   8  10      422.32      477.00     79.06 o 
   2   8  10        6.39       90.47     71.24 o 
   3   8  10       14.21       40.73     59.02 o 
   4   8  10       37.56       37.00     65.46 o 
   5   8  10        0.96       32.81     68.65 o 
   6   8  10        0.85      -71.20     71.20 o 
   7   8  10       62.46       40.90     76.20 o 
  -9   9  10        0.28      -38.46    127.03 o 
  -8   9  10       19.35       37.63    112.04 o 
  -7   9  10       16.95      179.64     98.41 o 
  -6   9  10       27.78       60.09     72.24 o 
  -5   9  10       31.10      -51.39     66.24 o 
  -4   9  10        1.90       71.49     52.11 o 
  -3   9  10        8.06      -40.79     51.34 o 
  -2   9  10        3.91      -76.72    109.31 o 
  -1   9  10       50.67      -80.35     80.35 o 
   0   9  10       23.65      -71.04     75.00 o 
   1   9  10       23.71       25.91     86.31 o 
   2   9  10       26.11      -16.36     77.19 o 
   3   9  10        4.56       42.38     81.72 o 
   4   9  10        5.70      -85.25     85.25 o 
   5   9  10       13.46       38.14     86.25 o 
   6   9  10        0.25        1.52     78.80 o 
  -7  10  10        7.26       93.28    106.07 o 
  -6  10  10       10.30      -47.05     80.26 o 
  -5  10  10      109.16      248.41    157.95 o 
  -4  10  10       44.99       74.10    143.80 o 
  -3  10  10        3.99       14.27     89.41 o 
  -2  10  10      133.99      190.69     94.43 o 
  -1  10  10        2.87     -110.78    126.40 o 
   0  10  10        1.37      -37.29     86.96 o 
   1  10  10       75.39        4.45     93.49 o 
   2  10  10        0.19      -70.55     89.89 o 
   3  10  10       27.36       69.51     97.86 o 
   4  10  10       70.23      210.95    100.35 o 
  -4  11  10        1.96      104.07    171.15 o 
  -3  11  10       16.87       99.72    105.45 o 
  -2  11  10        2.56      -65.37    101.50 o 
  -1  11  10       13.21      137.40    150.92 o 
   0  11  10        8.24      -25.05    145.37 o 
   1  11  10        2.10       45.49    146.10 o 
 -14   1  11      139.00     -140.87    140.87 o 
 -13   1  11       20.27     -118.12    118.12 o 
 -12   1  11      910.32      894.73    196.60 o 
 -11   1  11      227.62      294.33     71.77 o 
 -10   1  11       14.04      -53.13     53.13 o 
  -9   1  11     1644.14     1425.09    142.21 o 
  -8   1  11     1536.88     1653.86     91.55 o 
  -7   1  11      302.42      337.03     40.73 o 
  -6   1  11      253.05      279.15     43.03 o 
  -5   1  11     7587.57     7705.12    321.66 o 
  -4   1  11       27.31        1.35     24.60 o 
  -3   1  11     2661.65     2598.34    116.74 o 
  -2   1  11     6285.11     6312.88    264.39 o 
  -1   1  11      139.48      174.31     27.45 o 
   0   1  11     1432.88     1445.77     71.91 o 
   1   1  11     2640.01     2542.23    114.82 o 
   2   1  11       12.65       49.02     29.60 o 
   3   1  11      625.64      532.97     45.23 o 
   4   1  11     3661.67     3808.89    170.61 o 
   5   1  11        0.33       32.58     40.51 o 
   6   1  11       28.66        9.15     43.03 o 
   7   1  11      848.63      855.83     69.03 o 
   8   1  11       58.81      117.08     45.99 o 
   9   1  11       92.07      108.71     47.71 o 
  10   1  11       72.25       75.67     66.87 o 
  11   1  11       17.75       63.03     72.46 o 
 -14   2  11        9.69     -140.23    140.23 o 
 -13   2  11      186.74     -106.28    123.89 o 
 -12   2  11       80.56     -121.90    121.90 o 
 -11   2  11       26.03     -106.38    106.38 o 
 -10   2  11       27.23      -51.52     51.52 o 
  -9   2  11      980.25     1030.37     76.93 o 
  -8   2  11      165.49      175.15     42.81 o 
  -7   2  11       71.13       83.92     36.17 o 
  -6   2  11     2522.69     2675.99    124.45 o 
  -5   2  11      370.81      406.34     46.60 o 
  -4   2  11     1156.19     1132.48     52.49 o 
  -3   2  11     2655.29     2650.55    101.16 o 
  -2   2  11     1170.93     1308.75     58.43 o 
  -1   2  11      284.43      326.20     45.42 o 
   0   2  11     7600.17     7108.54    296.87 o 
   1   2  11      252.33      207.82     29.32 o 
   2   2  11     1139.65     1200.19     87.54 o 
   3   2  11     1554.01     1415.25     77.61 o 
   4   2  11       29.06        2.33     38.25 o 
   5   2  11      209.18      279.86     45.50 o 
   6   2  11      763.46      732.37     62.90 o 
   7   2  11        1.83      -12.09     39.79 o 
   8   2  11      106.51      147.57     45.21 o 
   9   2  11      146.88       94.59     50.73 o 
  10   2  11        4.20       65.60     54.32 o 
  11   2  11      112.13      214.90     60.47 o 
 -14   3  11       38.24     -144.74    144.74 o 
 -13   3  11       64.00       -8.38    149.35 o 
 -12   3  11       93.55      -10.59    118.75 o 
 -11   3  11      114.02     -104.39    104.39 o 
 -10   3  11      353.49      488.29    120.24 o 
  -9   3  11        4.90      -15.20     85.84 o 
  -8   3  11       35.95       35.84     41.03 o 
  -7   3  11     1202.79     1296.04     75.67 o 
  -6   3  11      550.76      560.41     46.48 o 
  -5   3  11      121.64      169.28     32.29 o 
  -4   3  11     2826.24     2834.88    107.24 o 
  -3   3  11       17.73      -17.76     22.53 o 
  -2   3  11       47.36       53.31     29.12 o 
  -1   3  11      540.04      572.59     39.62 o 
   0   3  11       26.07       19.20     27.01 o 
   1   3  11        6.35       25.08     26.57 o 
   2   3  11      358.07      447.41     54.32 o 
   3   3  11      837.68      756.70    108.00 o 
   4   3  11       86.42       51.36     39.00 o 
   5   3  11      740.61      755.51     59.62 o 
   6   3  11       44.44       54.02     47.48 o 
   7   3  11       90.88       37.61     43.92 o 
   8   3  11      240.20      268.95     49.62 o 
   9   3  11       30.78       79.23     51.73 o 
  10   3  11        0.18       18.69     56.09 o 
 -13   4  11      159.28     -146.53    146.53 o 
 -12   4  11      119.76     -134.27    134.27 o 
 -11   4  11        2.07       66.13    128.07 o 
 -10   4  11      118.51      120.64     99.99 o 
  -9   4  11      151.06      124.73     95.91 o 
  -8   4  11       20.93       47.48     68.02 o 
  -7   4  11      372.47      469.12     80.72 o 
  -6   4  11      723.63      750.67     85.35 o 
  -5   4  11        0.93       54.10     31.91 o 
  -4   4  11      569.31      613.85     52.53 o 
  -3   4  11     1592.18     1522.92     66.23 o 
  -2   4  11       81.35      100.74     26.96 o 
  -1   4  11        2.57      -24.14     24.14 o 
   0   4  11      500.09      536.53     39.33 o 
   1   4  11      259.74      304.35     35.22 o 
   2   4  11      118.93       77.41     32.53 o 
   3   4  11      104.38       94.37     35.09 o 
   4   4  11      490.20      407.74     60.71 o 
   5   4  11      102.67       76.19     55.63 o 
   6   4  11      573.80      553.37     50.74 o 
   7   4  11        4.68       22.99     43.65 o 
   8   4  11        0.30      -30.35     48.87 o 
   9   4  11       58.29       39.41     71.48 o 
  10   4  11       45.40       26.02     80.88 o 
 -13   5  11       13.53        4.51    143.38 o 
 -12   5  11        1.65     -127.66    127.66 o 
 -11   5  11        0.07     -123.99    123.99 o 
 -10   5  11      180.52      198.52    120.64 o 
  -9   5  11      378.47      288.38    107.45 o 
  -8   5  11       33.79       28.93     72.42 o 
  -7   5  11      103.13      208.79     75.26 o 
  -6   5  11      235.93      296.96     69.60 o 
  -5   5  11      105.52      191.98     44.77 o 
  -4   5  11     1210.28     1146.19     73.94 o 
  -3   5  11       28.89       25.12     28.44 o 
  -2   5  11      428.07      464.32     37.02 o 
  -1   5  11      555.60      558.85     33.19 o 
   0   5  11       25.34       20.26     30.00 o 
   1   5  11      382.59      442.93     40.63 o 
   2   5  11      910.73      803.96     51.11 o 
   3   5  11        1.75      -34.70     34.70 o 
   4   5  11      414.91      454.89     48.02 o 
   5   5  11       20.29       -2.31     48.89 o 
   6   5  11      454.11      489.19    106.07 o 
   7   5  11      389.42      451.82     91.99 o 
   8   5  11       27.36      122.14     72.12 o 
   9   5  11       62.89       79.65     82.12 o 
 -12   6  11        0.06     -133.00    133.00 o 
 -11   6  11      134.58      -76.83    136.05 o 
 -10   6  11       38.16      -83.22    120.84 o 
  -9   6  11       16.85      100.30    109.31 o 
  -8   6  11      173.22      389.19    100.00 o 
  -7   6  11      148.99      127.67     79.66 o 
  -6   6  11        1.96        4.40     59.32 o 
  -5   6  11      233.33      264.34     52.90 o 
  -4   6  11      719.12      865.44     89.44 o 
  -3   6  11      395.52      364.46     50.83 o 
  -2   6  11      281.74      258.12     44.85 o 
  -1   6  11      571.14      638.16     45.94 o 
   0   6  11      309.65      326.33     40.69 o 
   1   6  11      247.76      220.00     55.67 o 
   2   6  11      270.49      218.67     40.74 o 
   3   6  11        8.98       12.36     35.32 o 
   4   6  11        8.06      -28.41     34.80 o 
   5   6  11      516.10      479.59     63.86 o 
   6   6  11      141.70      140.09     65.87 o 
   7   6  11        6.05      -10.80     68.22 o 
   8   6  11       38.23       48.64    100.98 o 
   9   6  11       15.92      -33.83     86.50 o 
 -11   7  11        5.65     -147.67    147.67 o 
 -10   7  11        5.29       37.10    115.39 o 
  -9   7  11      106.52       90.87    102.30 o 
  -8   7  11       12.03      -72.84     81.23 o 
  -7   7  11      122.32      212.88     79.66 o 
  -6   7  11        3.19       58.69     74.62 o 
  -5   7  11       30.97      122.94     70.90 o 
  -4   7  11        2.44       12.08     66.71 o 
  -3   7  11       16.31       33.86     47.41 o 
  -2   7  11      145.07      254.52     49.73 o 
  -1   7  11        4.17      -32.86     43.79 o 
   0   7  11      187.13      255.75     47.60 o 
   1   7  11       51.54       51.01     37.59 o 
   2   7  11      182.93      253.68     62.08 o 
   3   7  11       28.14        8.79     53.89 o 
   4   7  11       15.56       31.08     60.12 o 
   5   7  11       10.79       32.94     65.69 o 
   6   7  11      109.60       76.28     67.21 o 
   7   7  11       44.52      -34.16     69.82 o 
   8   7  11       15.44       11.32     78.76 o 
 -10   8  11        7.32      -42.34    120.63 o 
  -9   8  11        6.68      -46.01    117.07 o 
  -8   8  11       50.59      173.04    107.95 o 
  -7   8  11        0.26       42.03     90.03 o 
  -6   8  11        3.39       -3.88     78.08 o 
  -5   8  11      153.77      191.84     63.97 o 
  -4   8  11        8.56       17.85     56.14 o 
  -3   8  11       41.21       34.34     63.99 o 
  -2   8  11       69.66      154.87     56.18 o 
  -1   8  11      438.69      425.87     57.13 o 
   0   8  11      488.65      733.53    125.91 o 
   1   8  11       83.97      147.87     70.35 o 
   2   8  11        3.76       26.02     72.45 o 
   3   8  11        2.30      -73.01     75.25 o 
   4   8  11        4.04       -9.95     66.33 o 
   5   8  11       24.90       97.70     72.37 o 
   6   8  11       12.52       70.13     75.13 o 
   7   8  11        8.12       18.06     77.97 o 
  -9   9  11        8.84     -107.85    120.32 o 
  -8   9  11        5.32        2.41    106.59 o 
  -7   9  11       82.40      140.24     97.26 o 
  -6   9  11        9.98       33.12     86.47 o 
  -5   9  11        0.44       28.57     69.00 o 
  -4   9  11      147.64      231.24     67.09 o 
  -3   9  11        1.50      -34.43     52.21 o 
  -2   9  11       34.32      -37.84    113.09 o 
  -1   9  11      206.31      172.09    216.50 o 
   0   9  11        8.07      -77.95     77.95 o 
   1   9  11       21.27      -70.76     80.52 o 
   2   9  11      109.84      158.91     86.91 o 
   3   9  11       34.81      188.10     90.02 o 
   4   9  11       66.11      119.26    129.55 o 
   5   9  11       40.45       39.50     96.71 o 
  -7  10  11       16.38       87.20    105.86 o 
  -6  10  11       26.97      -19.08    101.77 o 
  -5  10  11        3.41      -47.06    150.08 o 
  -4  10  11        0.51      -28.19    139.81 o 
  -3  10  11       12.84       32.46     90.75 o 
  -2  10  11        0.03      -65.09    132.79 o 
  -1  10  11        3.37      -86.99    130.59 o 
   0  10  11        0.25     -119.15    212.02 o 
   1  10  11        0.12       -9.94     93.71 o 
   2  10  11        6.25       96.67     94.77 o 
   3  10  11        1.17      -93.48     93.48 o 
  -2  11  11        0.22      -61.26    102.81 o 
  -1  11  11       10.61       38.57    150.08 o 
 -14   0  12        2.22     -137.61    137.61 o 
 -13   0  12      237.31       35.64    126.83 o 
 -12   0  12        3.11     -102.50    102.50 o 
 -11   0  12      533.14      393.14    106.30 o 
 -10   0  12      251.58      315.30     88.99 o 
  -9   0  12      142.33      152.40     69.70 o 
  -8   0  12      967.98      947.73     95.33 o 
  -7   0  12     1591.75     1556.17    122.65 o 
  -6   0  12      252.92      251.79     53.78 o 
  -5   0  12      658.56      638.07     64.28 o 
  -4   0  12     4099.44     4200.73    258.23 o 
  -3   0  12      274.63      344.89     49.27 o 
  -2   0  12     1144.22     1073.92     82.56 o 
  -1   0  12     2877.37     2862.58    181.53 o 
   0   0  12      756.80      695.19     64.91 o 
   1   0  12      810.23      899.60     80.54 o 
   2   0  12      880.11      863.23     82.85 o 
   3   0  12      659.45      626.82     69.62 o 
   4   0  12     1339.22     1344.07    110.46 o 
   5   0  12     1177.78     1022.40    101.63 o 
   6   0  12      130.09      202.50     76.41 o 
   7   0  12      180.63      160.16     81.76 o 
   8   0  12       60.81      -42.89     52.37 o 
   9   0  12      175.88      147.37     92.34 o 
  10   0  12      214.25      335.42     95.17 o 
 -13   1  12       30.98     -132.58    132.58 o 
 -12   1  12        0.55      -67.33     79.74 o 
 -11   1  12      299.17      205.29    102.99 o 
 -10   1  12        4.69      -22.69     53.93 o 
  -9   1  12       56.90       41.21     55.03 o 
  -8   1  12      693.92      727.33     59.91 o 
  -7   1  12      569.66      569.77     50.71 o 
  -6   1  12      255.19      309.58     37.72 o 
  -5   1  12     1120.71     1024.01     62.18 o 
  -4   1  12      975.68      940.62     57.45 o 
  -3   1  12        4.15       41.14     26.78 o 
  -2   1  12      316.34      325.16     36.02 o 
  -1   1  12      182.50      145.29     29.51 o 
   0   1  12      491.31      542.41     40.59 o 
   1   1  12     1239.08     1236.99     68.26 o 
   2   1  12      935.16      885.91     58.95 o 
   3   1  12       47.95       -1.12     34.60 o 
   4   1  12       10.41        4.13     38.65 o 
   5   1  12      564.96      695.75     59.40 o 
   6   1  12       21.23       52.15     50.56 o 
   7   1  12       60.99      -11.66     51.29 o 
   8   1  12       43.00       54.82     47.53 o 
   9   1  12       29.36      -20.87     54.79 o 
  10   1  12        7.41       37.64     91.65 o 
 -14   2  12       25.06     -144.53    144.53 o 
 -13   2  12        2.93     -136.35    136.35 o 
 -12   2  12        0.90     -123.67    123.67 o 
 -11   2  12      226.48       66.67    112.26 o 
 -10   2  12       47.16      -32.28     53.05 o 
  -9   2  12       73.55       44.44     48.50 o 
  -8   2  12       88.43       65.62     39.32 o 
  -7   2  12      404.84      428.36     46.74 o 
  -6   2  12      198.65      203.98     36.09 o 
  -5   2  12      243.41      328.80     39.26 o 
  -4   2  12      745.94      719.24     93.44 o 
  -3   2  12      136.56      219.78     30.74 o 
  -2   2  12      223.30      236.26     33.04 o 
  -1   2  12      183.34      171.02     28.72 o 
   0   2  12     1172.24     1078.24    135.39 o 
   1   2  12      791.24      891.61     92.44 o 
   2   2  12      160.20      255.94     38.00 o 
   3   2  12      790.01      732.93     52.87 o 
   4   2  12      447.47      420.90    115.37 o 
   5   2  12       92.30      126.85     44.25 o 
   6   2  12        1.70       19.63     44.87 o 
   7   2  12      184.84      107.43     46.83 o 
   8   2  12       18.18       67.87     48.50 o 
   9   2  12       33.11       63.43     53.13 o 
  10   2  12       23.12       55.45     56.28 o 
 -13   3  12       83.15     -144.43    144.43 o 
 -12   3  12      146.61      101.67    139.40 o 
 -11   3  12      718.64      624.15    142.90 o 
 -10   3  12      111.67      116.13    102.51 o 
  -9   3  12       11.96      128.70     88.88 o 
  -8   3  12     2004.20     1970.85    106.24 o 
  -7   3  12     1431.68     1459.60     84.10 o 
  -6   3  12       32.51       44.85     34.64 o 
  -5   3  12     2138.37     2099.11    101.78 o 
  -4   3  12     2513.62     2482.86    116.32 o 
  -3   3  12       43.84       65.04     27.06 o 
  -2   3  12     5319.90     5143.92    186.16 o 
  -1   3  12     1468.58     1424.90     65.30 o 
   0   3  12       60.16       69.10     28.89 o 
   1   3  12     2861.64     2530.40    249.87 o 
   2   3  12     4442.29     4445.45    360.21 o 
   3   3  12        1.76       36.99     32.73 o 
   4   3  12       19.74       15.88     43.71 o 
   5   3  12     1609.30     1468.41     87.50 o 
   6   3  12      107.75       63.34     50.84 o 
   7   3  12       48.68       50.30     45.09 o 
   8   3  12      370.70      403.50     56.86 o 
   9   3  12       16.50       14.63     53.16 o 
  10   3  12        9.82       63.10     59.02 o 
 -13   4  12       10.03     -147.46    147.46 o 
 -12   4  12       25.34     -141.91    141.91 o 
 -11   4  12       99.44       65.19    127.77 o 
 -10   4  12       12.11      129.33    110.05 o 
  -9   4  12      252.07      167.51     93.82 o 
  -8   4  12        1.88      113.09     69.70 o 
  -7   4  12      158.68      123.58     60.27 o 
  -6   4  12       29.25      126.71     60.68 o 
  -5   4  12      405.53      489.82     43.51 o 
  -4   4  12      373.36      408.05     35.56 o 
  -3   4  12      456.07      523.79     58.15 o 
  -2   4  12      810.79      844.31     48.90 o 
  -1   4  12      577.73      571.17     41.35 o 
   0   4  12       17.06       -8.96     30.45 o 
   1   4  12      172.45      129.22     34.66 o 
   2   4  12      356.00      276.59     44.89 o 
   3   4  12       51.22      -13.60     37.10 o 
   4   4  12      203.63      158.82     41.43 o 
   5   4  12       28.93       16.23     46.97 o 
   6   4  12       49.52       61.01     44.33 o 
   7   4  12      254.53      294.74     51.25 o 
   8   4  12      154.64       96.56     54.67 o 
   9   4  12      139.87      194.36     80.61 o 
 -12   5  12      216.99       21.59    150.62 o 
 -11   5  12       60.07        9.33    133.21 o 
 -10   5  12      229.42      159.85    117.92 o 
  -9   5  12      374.49      410.93     99.38 o 
  -8   5  12      605.06      752.66    107.99 o 
  -7   5  12      684.72      706.05     89.44 o 
  -6   5  12      751.94      667.61     87.66 o 
  -5   5  12      787.01      726.35     85.56 o 
  -4   5  12      342.69      401.65     50.66 o 
  -3   5  12      633.25      714.81     46.44 o 
  -2   5  12      414.18      451.84     38.48 o 
  -1   5  12      433.54      385.44     39.22 o 
   0   5  12      818.29      835.16     53.52 o 
   1   5  12      164.94      186.18     37.41 o 
   2   5  12      446.99      433.67     43.77 o 
   3   5  12      337.15      319.57     46.15 o 
   4   5  12        7.87        3.46     41.81 o 
   5   5  12       52.88        0.90     39.28 o 
   6   5  12      301.04      301.52     65.13 o 
   7   5  12        0.20      -68.72     68.72 o 
   8   5  12       43.00      -71.88     75.60 o 
   9   5  12       64.23       46.14     79.63 o 
 -12   6  12       20.41     -154.80    154.80 o 
 -11   6  12        3.78      -80.70    139.71 o 
 -10   6  12       13.08      -40.25    120.32 o 
  -9   6  12       37.18      -54.50    102.50 o 
  -8   6  12       63.61      218.22     85.21 o 
  -7   6  12      508.57      472.92     92.26 o 
  -6   6  12      127.33      118.23     71.90 o 
  -5   6  12       17.31      -13.73     62.78 o 
  -4   6  12       75.54       59.32     45.87 o 
  -3   6  12        0.35        2.43     43.49 o 
  -2   6  12      166.94      133.56     45.03 o 
  -1   6  12      570.73      614.66     47.48 o 
   0   6  12       72.62       60.86     37.15 o 
   1   6  12       35.94       15.05     38.63 o 
   2   6  12      174.15      185.55     42.51 o 
   3   6  12       42.81       36.91     51.43 o 
   4   6  12        7.15        1.56     44.50 o 
   5   6  12        2.81      -57.86     60.13 o 
   6   6  12        4.47      -65.36     65.36 o 
   7   6  12       52.99      136.32     73.56 o 
   8   6  12       13.94       -4.98     80.45 o 
 -11   7  12        2.98      -57.85    131.32 o 
 -10   7  12       67.62     -123.36    123.36 o 
  -9   7  12      198.97      254.92    105.66 o 
  -8   7  12        3.11       60.16     97.26 o 
  -7   7  12      114.55      185.62     91.19 o 
  -6   7  12       74.83      130.49     80.18 o 
  -5   7  12       18.25       -0.84     68.13 o 
  -4   7  12       75.97       83.06     52.60 o 
  -3   7  12      482.49      583.66     63.62 o 
  -2   7  12        7.54      -18.66     45.73 o 
  -1   7  12      142.29      137.82     47.17 o 
   0   7  12     1290.78     1280.47     85.23 o 
   1   7  12      129.56      176.19     43.98 o 
   2   7  12       10.48       -1.85     56.33 o 
   3   7  12      584.40      604.75     70.09 o 
   4   7  12       13.91      -11.82     63.08 o 
   5   7  12        0.54      -65.33     65.33 o 
   6   7  12      154.36       53.36     93.24 o 
   7   7  12       10.64      -73.32     77.46 o 
 -10   8  12        3.59     -128.28    128.28 o 
  -9   8  12        6.85       53.56    105.33 o 
  -8   8  12       43.57      102.08    104.18 o 
  -7   8  12        7.86       46.95     92.02 o 
  -6   8  12        3.96      174.92     85.42 o 
  -5   8  12       30.99      126.29     79.13 o 
  -4   8  12        5.27      -50.36     57.02 o 
  -3   8  12        2.49       33.12     95.16 o 
  -2   8  12       86.26       56.16     56.23 o 
  -1   8  12       23.06       67.76     47.14 o 
   0   8  12        6.65      -31.02    100.62 o 
   1   8  12       48.59      134.05    110.47 o 
   2   8  12        0.82      -21.32     78.44 o 
   3   8  12        4.40      -60.04     80.15 o 
   4   8  12       30.50       72.31     70.40 o 
   5   8  12        2.51       -7.19     74.35 o 
   6   8  12        0.12       55.49     78.90 o 
  -8   9  12       19.25       32.49    106.28 o 
  -7   9  12       20.97       80.49     99.04 o 
  -6   9  12        7.85       59.43     91.71 o 
  -5   9  12       15.16      -27.04     81.33 o 
  -4   9  12        0.21       73.22     66.62 o 
  -3   9  12        4.38        9.33     61.15 o 
  -2   9  12        0.07       -9.01    114.55 o 
  -1   9  12        0.06        0.31    117.17 o 
   0   9  12       41.42       -7.22     86.29 o 
   1   9  12       21.21       27.11     84.49 o 
   2   9  12        0.14      -93.62    130.22 o 
   3   9  12       11.57       39.72     90.67 o 
   4   9  12       16.12      -67.74     87.49 o 
   5   9  12        4.73      -44.92    187.61 o 
  -6  10  12        9.33       91.92    100.93 o 
  -4  10  12       10.85     -139.50    139.50 o 
  -3  10  12        1.70       10.80    138.97 o 
  -2  10  12       20.20       98.52    139.50 o 
  -1  10  12       22.71       66.87    134.99 o 
   0  10  12        2.02      -59.63    132.74 o 
   1  10  12       40.15     -124.57    124.57 o 
   2  10  12        6.28      -94.53     94.53 o 
 -14   1  13        7.58     -145.26    145.26 o 
 -13   1  13      191.84      -23.16    136.79 o 
 -12   1  13        1.27      -77.11     77.11 o 
 -11   1  13        6.44        5.04     66.97 o 
 -10   1  13      209.31      124.38     58.29 o 
  -9   1  13      258.66      240.04     53.61 o 
  -8   1  13       94.97       96.41     41.86 o 
  -7   1  13      396.34      471.98     48.49 o 
  -6   1  13       70.67       72.85     33.38 o 
  -5   1  13      933.23      894.63     59.08 o 
  -4   1  13     1300.06     1192.11     68.36 o 
  -3   1  13        2.30       17.22     31.38 o 
  -2   1  13       83.01      114.93     46.69 o 
  -1   1  13     2404.02     2302.81    107.02 o 
   0   1  13      414.43      392.64     41.32 o 
   1   1  13      746.91      768.25     51.67 o 
   2   1  13     1512.69     1392.00     80.07 o 
   3   1  13      883.01      898.12     60.98 o 
   4   1  13      206.67      257.87     47.03 o 
   5   1  13      414.20      305.94     85.12 o 
   6   1  13      170.31      223.50     98.69 o 
   7   1  13       82.83      106.97     60.96 o 
   8   1  13       53.43       28.09     51.19 o 
   9   1  13       35.07       40.05     54.00 o 
  10   1  13        9.37        6.46     80.33 o 
 -13   2  13      165.98      -41.51    143.39 o 
 -12   2  13      278.14      176.20    119.60 o 
 -11   2  13       12.28      -76.51    107.11 o 
 -10   2  13      386.66      358.56     65.26 o 
  -9   2  13      634.39      748.74     67.58 o 
  -8   2  13      226.74      203.09     44.58 o 
  -7   2  13     1485.97     1389.27     83.13 o 
  -6   2  13      857.55      894.68     60.85 o 
  -5   2  13       26.11       50.03     36.12 o 
  -4   2  13      532.49      493.64     44.23 o 
  -3   2  13     3260.91     3231.02    167.72 o 
  -2   2  13      155.54      184.04     30.38 o 
  -1   2  13      185.48      154.89     71.29 o 
   0   2  13      994.93     1002.30     61.02 o 
   1   2  13      791.67      682.08     51.30 o 
   2   2  13      440.52      382.20     44.75 o 
   3   2  13     2966.41     3065.80    144.88 o 
   4   2  13      124.56       99.52     49.11 o 
   5   2  13       92.87      101.30     62.00 o 
   6   2  13      277.05      353.90     54.20 o 
   7   2  13      317.83      423.69     60.86 o 
   8   2  13      174.41      231.73     55.16 o 
   9   2  13      101.80      102.13     56.85 o 
  10   2  13       26.54      122.05     61.96 o 
 -13   3  13        1.76     -143.27    143.27 o 
 -12   3  13       55.85     -130.91    130.91 o 
 -11   3  13        0.53     -101.24    101.24 o 
 -10   3  13       31.19       27.04     87.62 o 
  -9   3  13      112.21       61.84     85.84 o 
  -8   3  13      109.91      204.55     47.57 o 
  -7   3  13      121.70       94.14     33.12 o 
  -6   3  13      481.82      467.94     48.18 o 
  -5   3  13      478.56      488.42     46.67 o 
  -4   3  13       10.03       48.57     30.97 o 
  -3   3  13       47.21       75.25     33.05 o 
  -2   3  13      968.62      925.61     52.53 o 
  -1   3  13      406.42      460.81     39.16 o 
   0   3  13      310.25      301.19     38.71 o 
   1   3  13       15.28      -34.82     34.82 o 
   2   3  13      543.52      462.28    125.25 o 
   3   3  13       22.83        2.50     38.83 o 
   4   3  13        2.70       44.61     41.18 o 
   5   3  13        5.76      -23.10     46.49 o 
   6   3  13        1.38      -31.74     52.63 o 
   7   3  13       60.52       55.24     49.63 o 
   8   3  13       32.79       49.30     53.37 o 
   9   3  13       18.98       47.64     57.63 o 
 -13   4  13      150.66     -151.25    151.25 o 
 -12   4  13       73.73       -9.01    143.91 o 
 -11   4  13      195.31      114.88    113.83 o 
 -10   4  13      446.84      375.82    107.77 o 
  -9   4  13      293.27      303.88     89.94 o 
  -8   4  13       58.46      129.34     71.38 o 
  -7   4  13      554.04      588.68     88.07 o 
  -6   4  13     1421.06     1358.74    122.31 o 
  -5   4  13        7.50      -14.98     33.70 o 
  -4   4  13      580.75      632.57     58.77 o 
  -3   4  13      979.61     1028.64     56.76 o 
  -2   4  13      423.48      480.35     41.17 o 
  -1   4  13      722.67      791.15     49.77 o 
   0   4  13     1268.96     1191.68     65.10 o 
   1   4  13        3.20       -0.61     35.46 o 
   2   4  13      167.76      141.13     40.46 o 
   3   4  13     1302.26     1265.72    201.60 o 
   4   4  13        3.37      -41.37     41.37 o 
   5   4  13        1.96      -10.38     50.78 o 
   6   4  13      234.02      292.35     59.08 o 
   7   4  13       41.36       42.63     52.03 o 
   8   4  13        2.64       46.59     53.58 o 
   9   4  13        3.52      -62.09     79.99 o 
 -12   5  13       24.06      -77.66    146.73 o 
 -11   5  13        1.20      -39.83    128.28 o 
 -10   5  13      100.36      194.32    115.82 o 
  -9   5  13        1.69      105.65     99.46 o 
  -8   5  13        6.87      -32.70     70.85 o 
  -7   5  13       46.87       37.52     72.63 o 
  -6   5  13      243.21      281.66     75.05 o 
  -5   5  13       31.29      139.08     58.80 o 
  -4   5  13      323.80      317.21     61.74 o 
  -3   5  13       47.02       68.84     32.82 o 
  -2   5  13      305.15      338.85     40.26 o 
  -1   5  13      742.36      753.86     50.53 o 
   0   5  13       46.59       90.90     36.43 o 
   1   5  13      919.97      948.83     59.96 o 
   2   5  13      443.10      341.57     45.94 o 
   3   5  13       12.76      -24.94     51.51 o 
   4   5  13      103.01       93.10     68.59 o 
   5   5  13       17.75       19.55     49.89 o 
   6   5  13       27.98       73.15     48.07 o 
   7   5  13       33.23      -50.76     73.54 o 
   8   5  13        7.90      104.84     85.63 o 
 -11   6  13      205.31       91.40    138.57 o 
 -10   6  13        4.81      102.82    120.11 o 
  -9   6  13       15.35       81.85     91.50 o 
  -8   6  13      443.12      558.12    107.98 o 
  -7   6  13      177.51       78.72     80.71 o 
  -6   6  13       16.18       32.91     63.83 o 
  -5   6  13      517.12      555.53     84.81 o 
  -4   6  13      640.76      903.87     91.11 o 
  -3   6  13        6.02       42.53     46.59 o 
  -2   6  13      286.25      335.81     52.24 o 
  -1   6  13      412.05      414.95     45.60 o 
   0   6  13        2.89       30.64     38.49 o 
   1   6  13      153.02      197.21     45.57 o 
   2   6  13      120.22       86.22     42.63 o 
   3   6  13       67.62       53.06     42.65 o 
   4   6  13       55.46      113.23     49.23 o 
   5   6  13      332.41      368.29     71.07 o 
   6   6  13       33.78        0.42     68.87 o 
   7   6  13      121.77      237.34    216.33 o 
   8   6  13       18.79       81.20     90.78 o 
 -11   7  13       13.69       20.23    147.57 o 
 -10   7  13        0.70     -125.45    125.45 o 
  -9   7  13       23.91       22.53     97.37 o 
  -8   7  13        6.88       61.31     96.95 o 
  -7   7  13        5.38      -12.05     84.79 o 
  -6   7  13        0.01      -42.76     76.93 o 
  -5   7  13        6.58       27.15     63.93 o 
  -4   7  13       45.72       58.80     69.59 o 
  -3   7  13        2.37      -50.06     50.06 o 
  -2   7  13       18.51      -27.03     48.98 o 
  -1   7  13       40.04       35.48     78.03 o 
   0   7  13       99.51      156.26     49.91 o 
   1   7  13        7.31       31.05    118.48 o 
   2   7  13        0.94      -31.79     43.69 o 
   3   7  13       27.27      132.64     81.84 o 
   4   7  13       67.31       -1.43     71.75 o 
   5   7  13        0.34       57.85     71.85 o 
   6   7  13       22.15      -48.02     74.98 o 
   7   7  13        0.92      -17.67     80.69 o 
  -9   8  13        1.46       44.44    116.86 o 
  -8   8  13      201.66      136.47     94.13 o 
  -7   8  13       20.65      123.57     93.07 o 
  -6   8  13        0.81      -81.12     81.12 o 
  -5   8  13       85.04      156.27     80.29 o 
  -4   8  13       43.20       78.08     74.21 o 
  -3   8  13       65.10       39.63     63.36 o 
  -2   8  13       34.73      101.18     55.47 o 
  -1   8  13       48.79       34.97     49.94 o 
   0   8  13        7.07       16.19     71.85 o 
   1   8  13       26.87      135.83    118.01 o 
   2   8  13       22.04       29.16     78.49 o 
   3   8  13       69.22       18.43    106.33 o 
   4   8  13       49.80       44.43     73.67 o 
   5   8  13       20.95      -73.10     73.10 o 
  -8   9  13       16.06      138.45    111.73 o 
  -7   9  13       10.95       25.15    100.82 o 
  -6   9  13       49.20      109.42     94.54 o 
  -5   9  13        4.02      -38.05     83.11 o 
  -4   9  13       42.58       68.55     86.89 o 
  -3   9  13       16.59       -3.52     61.90 o 
  -2   9  13       75.82       82.07    122.63 o 
  -1   9  13       33.12      -51.67    119.17 o 
   0   9  13       12.28     -124.72    168.06 o 
   1   9  13       55.91      123.46    111.15 o 
   2   9  13       29.75       -8.89    127.87 o 
   3   9  13        4.91      -55.16     94.81 o 
   4   9  13       26.01        4.60    101.63 o 
  -3  10  13        1.30       18.24    142.75 o 
  -2  10  13        1.20       -7.55    139.81 o 
  -1  10  13        3.18       33.12    140.76 o 
   0  10  13        0.08      -90.52    149.51 o 
   1  10  13        3.94      -86.31     99.90 o 
 -13   0  14      170.33     -125.04    125.04 o 
 -12   0  14      714.89      632.31    133.47 o 
 -11   0  14      265.74      406.29    108.39 o 
 -10   0  14       12.52      -39.83     79.76 o 
  -9   0  14     1099.48     1213.16    122.18 o 
  -8   0  14     3209.06     3405.99    229.02 o 
  -7   0  14      213.67      244.55     59.01 o 
  -6   0  14     2460.13     2455.35    170.58 o 
  -5   0  14      610.95      772.12     80.73 o 
  -4   0  14     1225.84     1177.77     96.71 o 
  -3   0  14     2756.78     2482.66    164.13 o 
  -2   0  14      861.93      950.13     87.25 o 
  -1   0  14       17.33       20.44     42.45 o 
   0   0  14     1264.73     1244.31    101.96 o 
   1   0  14     4065.26     3805.41    239.09 o 
   2   0  14     1169.25     1096.90    100.06 o 
   3   0  14      809.75      632.93     83.05 o 
   4   0  14     1051.14     1221.03    112.11 o 
   5   0  14        6.97      -11.53     73.05 o 
   6   0  14        2.51       89.82     75.57 o 
   7   0  14      465.59      485.27    103.47 o 
   8   0  14       76.89      -81.96     81.96 o 
   9   0  14        4.60      -59.84     86.68 o 
 -13   1  14        4.94       -8.91    134.47 o 
 -12   1  14       11.18      -14.59     76.76 o 
 -11   1  14       26.48       43.49     68.91 o 
 -10   1  14        6.25       39.95     57.37 o 
  -9   1  14       23.11       81.36     56.28 o 
  -8   1  14      670.85      719.77    105.90 o 
  -7   1  14      246.12      260.21     44.43 o 
  -6   1  14        4.67       13.59     35.62 o 
  -5   1  14      482.37      538.94     47.78 o 
  -4   1  14      100.87      140.57     36.73 o 
  -3   1  14       96.13      140.84     39.88 o 
  -2   1  14      907.48      801.53     53.62 o 
  -1   1  14      234.08      278.46     41.72 o 
   0   1  14      190.30      195.54     37.58 o 
   1   1  14      152.49      124.45     54.19 o 
   2   1  14        4.16      -10.96     40.06 o 
   3   1  14        6.09      -13.62     43.91 o 
   4   1  14      380.76      338.46     51.94 o 
   5   1  14      135.86      192.72     98.84 o 
   6   1  14        7.45       -2.98     55.77 o 
   7   1  14       50.40       40.76     91.71 o 
   8   1  14       39.03       40.64     52.01 o 
   9   1  14       43.38      123.70     90.27 o 
 -13   2  14      113.02      -80.39    143.17 o 
 -12   2  14      185.30       30.92    129.55 o 
 -11   2  14       75.22       62.99    110.99 o 
 -10   2  14       61.05       46.71     57.24 o 
  -9   2  14      226.13      314.27     67.56 o 
  -8   2  14      485.90      405.18     52.55 o 
  -7   2  14       89.01      136.50     45.28 o 
  -6   2  14     1152.47     1258.87     78.91 o 
  -5   2  14      286.66      356.58     45.08 o 
  -4   2  14      893.38      893.70     59.36 o 
  -3   2  14      534.52      518.75     45.60 o 
  -2   2  14      344.18      294.33     41.42 o 
  -1   2  14      434.17      477.70     46.17 o 
   0   2  14       26.41       22.07     33.54 o 
   1   2  14       70.43       44.76     54.71 o 
   2   2  14       18.69       11.07     39.00 o 
   3   2  14      335.71      413.38     51.88 o 
   4   2  14      145.82       83.77     48.48 o 
   5   2  14       65.82       86.88     53.92 o 
   6   2  14      115.73      140.27     58.37 o 
   7   2  14       35.63       96.39     63.63 o 
   8   2  14        1.74      -38.18     54.26 o 
   9   2  14        0.02       11.83     56.13 o 
 -13   3  14        3.07     -149.56    149.56 o 
 -12   3  14       56.46     -131.75    131.75 o 
 -11   3  14      177.51      223.05    111.52 o 
 -10   3  14       74.20      100.41    101.98 o 
  -9   3  14       46.42      -69.49     69.49 o 
  -8   3  14      632.14      612.22     58.61 o 
  -7   3  14        2.28      -44.10     44.10 o 
  -6   3  14       10.53       -4.62     41.58 o 
  -5   3  14     1689.85     1719.00     91.50 o 
  -4   3  14      192.92      256.06     39.82 o 
  -3   3  14      422.79      470.06     45.88 o 
  -2   3  14     1101.32     1031.85     58.83 o 
  -1   3  14      607.29      693.39     49.06 o 
   0   3  14      202.04      211.44     37.77 o 
   1   3  14       10.46      -36.03     36.03 o 
   2   3  14      503.46      502.75     53.50 o 
   3   3  14      120.21      117.88     43.49 o 
   4   3  14      904.12      753.71     68.43 o 
   5   3  14       77.17       90.08     55.34 o 
   6   3  14      289.36      323.66    106.50 o 
   7   3  14        7.43      -27.27     50.61 o 
   8   3  14       74.90       90.53     57.01 o 
   9   3  14       51.69       72.08     61.11 o 
 -12   4  14        3.38       42.87    141.91 o 
 -11   4  14       18.52       18.13    109.21 o 
 -10   4  14      155.03      361.30    115.61 o 
  -9   4  14       97.96      110.79     92.03 o 
  -8   4  14       55.06       41.82     78.61 o 
  -7   4  14      255.66      379.35     81.55 o 
  -6   4  14        9.10      -11.95     56.60 o 
  -5   4  14       72.02       96.96     82.54 o 
  -4   4  14      354.20      445.53     46.36 o 
  -3   4  14       21.93      -13.30     44.39 o 
  -2   4  14      136.71      153.50     33.87 o 
  -1   4  14      990.28     1098.33     62.49 o 
   0   4  14      127.50       82.64     38.26 o 
   1   4  14      353.17      355.13     64.73 o 
   2   4  14     1334.86     1264.07    148.35 o 
   3   4  14        2.32       42.51     42.93 o 
   4   4  14       49.43        8.95     49.62 o 
   5   4  14       88.83      102.45     56.19 o 
   6   4  14        9.03      125.21     80.18 o 
   7   4  14      124.30       80.30     54.25 o 
   8   4  14        1.10       89.05     59.27 o 
 -12   5  14       59.95     -126.51    126.51 o 
 -11   5  14       21.48      -36.16    129.23 o 
 -10   5  14       51.07      109.00    111.94 o 
  -9   5  14       42.53      101.67     96.74 o 
  -8   5  14        2.06      -27.35     82.69 o 
  -7   5  14      104.08      153.66     72.22 o 
  -6   5  14      104.30      116.76     72.53 o 
  -5   5  14       59.12       94.64     67.71 o 
  -4   5  14      216.06      275.36     63.63 o 
  -3   5  14       97.02      106.33     41.43 o 
  -2   5  14       20.99       18.38     34.97 o 
  -1   5  14       26.31       43.28     41.90 o 
   0   5  14      145.45      156.51     40.89 o 
   1   5  14       20.69       -8.80     41.17 o 
   2   5  14      121.18      141.82     43.59 o 
   3   5  14       47.11       85.79     46.01 o 
   4   5  14       35.11        2.75     47.24 o 
   5   5  14        0.37      -51.78     51.78 o 
   6   5  14       23.69       44.82     54.51 o 
   7   5  14        0.69      -43.73     77.63 o 
   8   5  14        1.40      -23.17     93.85 o 
 -11   6  14        7.08     -116.97    116.97 o 
 -10   6  14        8.44     -100.41    102.08 o 
  -9   6  14      122.07      192.96    107.33 o 
  -8   6  14      108.26       87.10     92.55 o 
  -7   6  14       50.74      -26.20     71.59 o 
  -6   6  14       83.79      108.48     77.56 o 
  -5   6  14       12.23      -38.78     70.01 o 
  -4   6  14        2.73       52.61     59.32 o 
  -3   6  14      126.67      151.98     59.12 o 
  -2   6  14      344.53      297.06     81.71 o 
  -1   6  14        9.83      -27.77     45.40 o 
   0   6  14      100.62       96.70     42.62 o 
   1   6  14      260.86      299.94     48.33 o 
   2   6  14       77.40      137.06     46.21 o 
   3   6  14        5.03      -46.75     47.36 o 
   4   6  14      132.83      106.06     60.08 o 
   5   6  14        6.32       33.73    115.07 o 
   6   6  14        0.95       62.48     65.21 o 
   7   6  14       77.16       53.96     87.82 o 
 -10   7  14       23.00     -105.75    105.75 o 
  -9   7  14        9.47       -9.85    109.94 o 
  -8   7  14        7.97      -11.42     85.73 o 
  -7   7  14      173.38      142.24     93.60 o 
  -6   7  14       29.24      127.13     85.21 o 
  -5   7  14       16.97      113.93     77.66 o 
  -4   7  14       33.10       14.78     70.43 o 
  -3   7  14      238.41      369.28     77.46 o 
  -2   7  14      321.00      306.00     50.10 o 
  -1   7  14       63.68       53.91     51.68 o 
   0   7  14       74.06       56.78     51.59 o 
   1   7  14       31.00       11.30     52.67 o 
   2   7  14       57.45       31.54     49.26 o 
   3   7  14      198.40      201.45     89.35 o 
   4   7  14      114.95      -47.74     79.22 o 
   5   7  14       23.01       32.81     84.61 o 
   6   7  14       77.30      125.71     80.89 o 
  -9   8  14       19.96       94.43    119.59 o 
  -8   8  14        0.98       -9.96    105.33 o 
  -7   8  14       80.76      145.06     98.42 o 
  -6   8  14        0.67      -82.48     82.48 o 
  -5   8  14        4.83       73.16     84.79 o 
  -4   8  14       72.54       85.94     78.29 o 
  -3   8  14       46.49       47.16     73.05 o 
  -2   8  14        9.53      -51.76     54.29 o 
  -1   8  14      150.07      152.85     56.46 o 
   0   8  14        1.20       18.02     58.30 o 
   1   8  14        0.17      191.06    127.45 o 
   2   8  14       26.08      230.47    144.22 o 
   3   8  14       10.29      -51.44     94.00 o 
   4   8  14        0.97       60.15     97.77 o 
   5   8  14       19.00       40.47     81.52 o 
  -7   9  14       21.81      159.20    105.33 o 
  -6   9  14        5.34      -24.21     92.96 o 
  -5   9  14        4.41       51.04     90.45 o 
  -4   9  14        0.28      -23.27     81.02 o 
  -3   9  14       13.70       29.45     84.16 o 
  -2   9  14       17.56     -104.49    124.09 o 
  -1   9  14        2.48     -122.41    122.41 o 
   0   9  14        2.42       29.24    132.16 o 
   1   9  14        2.15      -63.75     96.07 o 
   2   9  14        5.27      -53.45    156.95 o 
   3   9  14        0.76       30.51    102.02 o 
  -2  10  14        0.14      -84.68    141.91 o 
  -1  10  14       50.25     -179.36    197.51 o 
 -13   1  15      187.02       25.78    136.78 o 
 -12   1  15      136.18        5.65     84.01 o 
 -11   1  15      634.59      620.57     86.87 o 
 -10   1  15      252.51      324.43     74.06 o 
  -9   1  15      162.87      194.05     57.72 o 
  -8   1  15      198.26      229.79     58.80 o 
  -7   1  15     5195.77     5128.83    228.09 o 
  -6   1  15       20.58       13.13     41.52 o 
  -5   1  15      293.13      339.60     45.78 o 
  -4   1  15     3275.22     3606.82    230.65 o 
  -3   1  15      468.42      424.97     51.74 o 
  -2   1  15      392.56      334.67     42.60 o 
  -1   1  15     1275.42     1280.17     72.54 o 
   0   1  15      527.27      568.79     50.93 o 
   1   1  15        0.67      -25.40     48.26 o 
   2   1  15     1940.78     1729.63     93.54 o 
   3   1  15       77.93       78.68     49.49 o 
   4   1  15       55.39       76.03     50.19 o 
   5   1  15      671.26      732.76     73.43 o 
   6   1  15      159.60      153.44     85.58 o 
   7   1  15       14.41      123.08     68.14 o 
   8   1  15       71.15       22.13     54.82 o 
   9   1  15       33.15       78.52     76.13 o 
 -13   2  15       10.06        5.97    129.54 o 
 -12   2  15        0.56     -124.93    124.93 o 
 -11   2  15        4.61      -74.83    111.51 o 
 -10   2  15        6.43      -56.65     56.65 o 
  -9   2  15      114.80      148.27     52.53 o 
  -8   2  15      158.89      189.93     51.04 o 
  -7   2  15      109.40       87.73     37.91 o 
  -6   2  15      108.12       96.79     45.73 o 
  -5   2  15      417.19      458.16     49.74 o 
  -4   2  15       74.42      100.92     36.80 o 
  -3   2  15      211.90      270.40     43.42 o 
  -2   2  15      533.67      423.29     45.25 o 
  -1   2  15       90.97       57.52     35.49 o 
   0   2  15     1090.21     1109.28     83.54 o 
   1   2  15      506.27      495.11     51.63 o 
   2   2  15      492.79      572.93     59.13 o 
   3   2  15      836.83     1002.99     73.87 o 
   4   2  15      139.09       47.94     50.08 o 
   5   2  15       25.50      -29.21     56.35 o 
   6   2  15       44.73       64.59     57.38 o 
   7   2  15        5.50      -65.69     65.69 o 
   8   2  15       24.72       56.78     59.75 o 
 -13   3  15        8.09     -132.90    132.90 o 
 -12   3  15      188.55      118.97    138.78 o 
 -11   3  15       60.69       85.21    116.86 o 
 -10   3  15      160.52      167.81    105.76 o 
  -9   3  15       77.99       52.09     89.61 o 
  -8   3  15       89.36      185.94     84.27 o 
  -7   3  15       14.43       31.37     48.29 o 
  -6   3  15      498.38      560.99     54.24 o 
  -5   3  15      525.70      626.36     53.52 o 
  -4   3  15      104.04       81.62     48.84 o 
  -3   3  15      326.87      312.12     42.26 o 
  -2   3  15      369.06      456.21     52.83 o 
  -1   3  15       17.63       12.80     35.74 o 
   0   3  15       10.90        1.85     36.65 o 
   1   3  15       92.03       91.15     45.07 o 
   2   3  15       56.18       51.36     41.85 o 
   3   3  15      234.01      215.32     52.13 o 
   4   3  15      369.96      307.24     59.02 o 
   5   3  15       48.43       87.15     57.98 o 
   6   3  15      172.71      208.52     62.90 o 
   7   3  15        2.90       40.66     69.45 o 
   8   3  15        7.36       65.42     61.89 o 
 -12   4  15       13.67     -119.90    119.90 o 
 -11   4  15        7.29     -112.98    118.01 o 
 -10   4  15       29.24      -52.61    102.82 o 
  -9   4  15        0.19      262.54    100.72 o 
  -8   4  15       38.20       41.29     82.69 o 
  -7   4  15       65.31       86.05     75.25 o 
  -6   4  15        7.74       99.36     69.80 o 
  -5   4  15        8.41       23.06     53.61 o 
  -4   4  15       45.75       -0.31     41.40 o 
  -3   4  15        9.95       15.21     45.46 o 
  -2   4  15      233.58      110.03     50.37 o 
  -1   4  15        0.36      -13.69     62.29 o 
   0   4  15      110.32       99.23     41.95 o 
   1   4  15        4.36        1.91     37.42 o 
   2   4  15      211.04      181.49     45.73 o 
   3   4  15       45.20      135.26     63.20 o 
   4   4  15        6.11       -3.87     52.64 o 
   5   4  15        1.13       -3.33     56.31 o 
   6   4  15        1.09      -60.76     95.27 o 
   7   4  15        4.00        8.66     58.02 o 
   8   4  15        3.09       26.68     60.32 o 
 -11   5  15       11.50       -4.82    127.03 o 
 -10   5  15        1.31      -22.74    112.04 o 
  -9   5  15       79.27       78.71     98.21 o 
  -8   5  15       16.59      -13.31     88.14 o 
  -7   5  15      371.30      458.31     85.75 o 
  -6   5  15      123.48      168.12     77.77 o 
  -5   5  15       25.24        5.45     66.97 o 
  -4   5  15       45.01      154.80     69.07 o 
  -3   5  15       76.05       46.37     46.27 o 
  -2   5  15        2.38      -13.59     42.30 o 
  -1   5  15      217.09      202.30     40.78 o 
   0   5  15       89.58       43.99     39.74 o 
   1   5  15       21.04       12.88     44.81 o 
   2   5  15      293.23      256.31     78.84 o 
   3   5  15       62.57       56.27     54.47 o 
   4   5  15      202.57      176.08     60.11 o 
   5   5  15       99.56       92.66     59.76 o 
   6   5  15        3.97       11.98     53.30 o 
   7   5  15       50.50       77.98    124.15 o 
 -11   6  15       13.17      -59.95    136.04 o 
 -10   6  15        0.13     -114.55    114.55 o 
  -9   6  15       15.60       19.91    104.81 o 
  -8   6  15        3.68      -37.21     92.86 o 
  -7   6  15        3.77       84.68     86.26 o 
  -6   6  15       94.95      100.31     72.63 o 
  -5   6  15       86.72       -1.57     75.05 o 
  -4   6  15        7.38       99.25     71.37 o 
  -3   6  15       94.89       25.99     67.71 o 
  -2   6  15      179.65      141.92     55.03 o 
  -1   6  15        7.67       20.46     66.71 o 
   0   6  15        8.86      -23.78     44.01 o 
   1   6  15        7.85      -28.66     46.51 o 
   2   6  15      157.14      113.38     49.64 o 
   3   6  15      104.44       49.77     77.13 o 
   4   6  15        2.44       -4.09     54.22 o 
   5   6  15        2.43      -18.86     71.57 o 
   6   6  15       82.03       72.86     85.71 o 
 -10   7  15        5.17      -88.14    125.14 o 
  -9   7  15       34.03       67.71    111.94 o 
  -8   7  15       46.45       81.23    101.77 o 
  -7   7  15       66.85      194.11     94.96 o 
  -6   7  15       17.97       63.41     86.15 o 
  -5   7  15        0.95       58.38     81.12 o 
  -4   7  15       39.32       24.21     74.73 o 
  -3   7  15        0.68      156.79     66.45 o 
  -2   7  15       31.26       51.67     59.85 o 
  -1   7  15        4.81       40.22     53.74 o 
   0   7  15       65.72       -3.93     55.70 o 
   1   7  15        1.05       28.66     56.87 o 
   2   7  15       33.20       44.48     65.99 o 
   3   7  15       46.68       35.94     91.11 o 
   4   7  15       21.33       60.19     71.31 o 
   5   7  15       12.82        4.68     72.66 o 
  -8   8  15       25.96      109.00     97.16 o 
  -7   8  15       32.25       39.41     98.62 o 
  -6   8  15        2.29        8.17     92.23 o 
  -5   8  15        6.45       21.59     83.74 o 
  -4   8  15        0.55       72.63     78.92 o 
  -3   8  15       90.44      110.79     79.24 o 
  -2   8  15      155.78       93.81     62.05 o 
  -1   8  15       56.30       56.07     60.45 o 
   0   8  15        6.21       35.60     60.53 o 
   1   8  15        7.45       65.61    138.87 o 
   2   8  15       19.79       38.78    148.09 o 
   3   8  15       26.75        9.93    101.44 o 
   4   8  15        0.11       -6.45     76.51 o 
  -6   9  15       44.44        3.77     96.32 o 
  -5   9  15       26.79      112.56     93.07 o 
  -4   9  15        2.75      -39.83     86.68 o 
  -3   9  15       29.50      108.37     84.16 o 
  -1   9  15        2.72       82.59    135.83 o 
   0   9  15       45.35       24.73    139.71 o 
   1   9  15       26.06       26.60    308.14 o 
 -13   0  16       62.11      -68.13    129.55 o 
 -12   0  16      322.81      291.20    125.37 o 
 -11   0  16      147.33      145.38    107.12 o 
 -10   0  16      562.74      538.34    105.68 o 
  -9   0  16      225.19      231.23     85.01 o 
  -8   0  16      191.56      380.07     83.64 o 
  -7   0  16      399.04      359.36     78.10 o 
  -6   0  16     2158.71     1986.32    148.18 o 
  -5   0  16      134.58      201.77     72.11 o 
  -4   0  16      218.43      155.66     64.05 o 
  -3   0  16     3305.36     3409.17    222.86 o 
  -2   0  16      588.85      608.11     78.74 o 
  -1   0  16        5.49      -56.18     56.18 o 
   0   0  16      231.98      221.59     58.81 o 
   1   0  16      868.84      891.11     91.33 o 
   2   0  16       65.08       54.92     61.00 o 
   3   0  16      318.86      362.59     82.81 o 
   4   0  16      334.42      446.24     83.44 o 
   5   0  16       58.11       87.52     76.41 o 
   6   0  16       14.37       19.18     94.43 o 
   7   0  16      669.81      669.83    111.45 o 
   8   0  16        5.60       87.93    105.65 o 
 -13   1  16       48.41      -87.94    136.99 o 
 -12   1  16        1.45      -77.58     77.58 o 
 -11   1  16        1.66     -105.17    105.17 o 
 -10   1  16       17.80      -39.48     67.55 o 
  -9   1  16       85.83       70.73     54.16 o 
  -8   1  16       32.80       74.55     48.35 o 
  -7   1  16       36.63        2.70     47.37 o 
  -6   1  16      104.98      143.32     48.15 o 
  -5   1  16        6.05      -36.36     36.36 o 
  -4   1  16       87.55      116.23     44.04 o 
  -3   1  16      295.19      334.43     45.73 o 
  -2   1  16      109.92      151.12     41.17 o 
  -1   1  16       74.93       41.78     38.87 o 
   0   1  16      113.51      121.50     44.62 o 
   1   1  16        2.47      -41.25     55.13 o 
   2   1  16       17.51       13.45     45.17 o 
   3   1  16      354.39      469.66     58.54 o 
   4   1  16       23.77       41.15     53.08 o 
   5   1  16        3.69      127.12     62.46 o 
   6   1  16       56.50      155.69     71.01 o 
   7   1  16        2.99      -17.73     71.43 o 
   8   1  16        4.46       41.39     60.11 o 
 -12   2  16       57.15      -29.66    130.07 o 
 -11   2  16      143.42      -40.67    114.46 o 
 -10   2  16      287.45      369.00     69.30 o 
  -9   2  16      135.20      155.33     57.60 o 
  -8   2  16       22.01       44.22     62.73 o 
  -7   2  16      114.48       94.82     51.23 o 
  -6   2  16      896.68      994.99     74.11 o 
  -5   2  16       10.29       16.28     43.24 o 
  -4   2  16      255.86      291.80     51.15 o 
  -3   2  16      350.98      386.36     49.85 o 
  -2   2  16      888.36     1006.10     68.18 o 
  -1   2  16        7.04       68.91     40.80 o 
   0   2  16     1054.34     1051.73    110.75 o 
   1   2  16        2.83      -19.21     44.95 o 
   2   2  16       65.94      117.53     48.31 o 
   3   2  16      127.51      187.17     55.84 o 
   4   2  16        9.85      -34.32     53.45 o 
   5   2  16       82.47       80.45     59.23 o 
   6   2  16       15.40       89.64     58.74 o 
   7   2  16       45.75      112.54     72.49 o 
   8   2  16        0.49       37.19     62.14 o 
 -12   3  16       37.26      -15.93    122.00 o 
 -11   3  16       17.30      -64.14    105.23 o 
 -10   3  16      103.73       90.14    107.01 o 
  -9   3  16      290.28      418.77    105.24 o 
  -8   3  16        0.58       47.69     83.22 o 
  -7   3  16      163.06      226.15     59.64 o 
  -6   3  16      558.39      686.47     64.25 o 
  -5   3  16        0.88        4.22     49.31 o 
  -4   3  16      335.26      331.48     38.15 o 
  -3   3  16      420.17      472.61     49.84 o 
  -2   3  16       60.63      142.48     41.87 o 
  -1   3  16      252.91      195.10     49.74 o 
   0   3  16      367.14      313.44     51.94 o 
   1   3  16        9.39      -46.20     46.20 o 
   2   3  16       10.00       78.45     46.06 o 
   3   3  16     2016.35     1864.14    173.64 o 
   4   3  16       75.60       75.24     52.36 o 
   5   3  16       74.24      170.62     64.46 o 
   6   3  16       98.27      186.15     63.50 o 
   7   3  16        0.29       27.28     73.17 o 
 -12   4  16       22.99     -136.67    139.08 o 
 -11   4  16       62.03      -71.59    123.36 o 
 -10   4  16       32.39       37.94     98.94 o 
  -9   4  16        2.50      139.39    100.09 o 
  -8   4  16       40.46       64.46     85.63 o 
  -7   4  16       91.59      135.42     81.75 o 
  -6   4  16      252.49      236.69     71.91 o 
  -5   4  16       12.14       -1.86     43.64 o 
  -4   4  16      703.99      622.97     56.71 o 
  -3   4  16       45.50       71.45     42.90 o 
  -2   4  16        3.09      -75.92     85.37 o 
  -1   4  16      198.91      332.18     51.23 o 
   0   4  16        7.66      -14.02     40.31 o 
   1   4  16       14.72       60.04     44.84 o 
   2   4  16       20.89       78.42     60.84 o 
   3   4  16       14.66       44.49     52.15 o 
   4   4  16       27.00       42.18     60.74 o 
   5   4  16      304.61      288.34     66.73 o 
   6   4  16        0.30       63.02     64.42 o 
   7   4  16       15.95      -13.17     59.72 o 
 -11   5  16       37.82     -119.59    124.62 o 
 -10   5  16       15.26       91.50    115.18 o 
  -9   5  16       36.84      226.60    107.53 o 
  -8   5  16       50.56      110.89     94.12 o 
  -7   5  16      189.44      232.48     81.76 o 
  -6   5  16       33.62       84.16     79.65 o 
  -5   5  16      162.81      236.15     78.82 o 
  -4   5  16      151.94      135.21     72.32 o 
  -3   5  16        4.76      -42.41     42.97 o 
  -2   5  16      133.73       60.84     44.30 o 
  -1   5  16        9.19       20.95     44.08 o 
   0   5  16       82.11       41.78     46.07 o 
   1   5  16       11.78      -29.58     47.67 o 
   2   5  16       48.96      109.58     51.15 o 
   3   5  16       54.35       37.67     61.05 o 
   4   5  16        6.09       -7.63     57.99 o 
   5   5  16        0.34      -29.75     63.68 o 
   6   5  16        3.31       40.29     97.19 o 
 -10   6  16        2.42       -7.02    105.96 o 
  -9   6  16       20.16     -102.92    102.92 o 
  -8   6  16        0.01      -84.37     84.37 o 
  -7   6  16        9.39        6.71     88.77 o 
  -6   6  16      424.85      503.29     98.64 o 
  -5   6  16        0.56       70.22     69.28 o 
  -4   6  16      111.76      142.23     77.88 o 
  -3   6  16       40.92       19.91     57.23 o 
  -2   6  16       56.76       74.00     64.35 o 
  -1   6  16       57.19       28.30     65.51 o 
   0   6  16       55.52       44.33     48.24 o 
   1   6  16       38.46      -38.36     49.84 o 
   2   6  16       10.69       34.07     80.51 o 
   3   6  16        3.82       47.53     54.87 o 
   4   6  16        4.25        4.92     56.99 o 
   5   6  16       29.53       81.86    124.72 o 
  -9   7  16        0.74      -40.77    114.13 o 
  -8   7  16       60.31      160.57    107.64 o 
  -7   7  16       19.40      126.40     98.00 o 
  -6   7  16        0.01      -24.11     87.30 o 
  -5   7  16       50.64       94.43     85.11 o 
  -4   7  16        0.92      -17.61     78.50 o 
  -3   7  16       26.58        5.25     45.77 o 
  -2   7  16      253.54      174.74     59.85 o 
  -1   7  16       17.25       29.98     64.14 o 
   0   7  16       30.11       87.96     61.37 o 
   1   7  16      115.19      170.67     68.05 o 
   2   7  16        1.81        3.36     56.21 o 
   3   7  16       71.30      164.21    104.27 o 
   4   7  16       46.65      175.42    152.97 o 
  -7   8  16       79.61      105.44    104.71 o 
  -6   8  16        0.04       31.55     95.48 o 
  -5   8  16        1.08       80.18     91.08 o 
  -4   8  16       34.51      106.49     83.22 o 
  -3   8  16        9.32        3.56     57.64 o 
  -2   8  16        1.15      -62.36     62.36 o 
  -1   8  16       70.18      -49.89     71.06 o 
   0   8  16        3.43      -42.38     89.14 o 
   1   8  16        5.64      136.14    149.66 o 
   2   8  16       25.51       13.52    163.40 o 
   3   8  16        0.55       49.36    177.02 o 
  -4   9  16        0.31       53.45     91.29 o 
  -3   9  16        0.80      -57.64     57.64 o 
 -12   1  17        6.25       33.43    127.03 o 
 -11   1  17       70.87      -12.81     72.93 o 
 -10   1  17      119.83      178.29     67.31 o 
  -9   1  17        2.27       11.15     55.67 o 
  -8   1  17        1.57      -45.70     52.07 o 
  -7   1  17       28.46       38.81     56.11 o 
  -6   1  17        5.24       23.23     52.01 o 
  -5   1  17       61.77       71.24     61.52 o 
  -4   1  17      116.77      170.62     46.75 o 
  -3   1  17       78.97       18.48     41.22 o 
  -2   1  17        0.19      -37.34     43.35 o 
  -1   1  17      621.05      656.23     60.35 o 
   0   1  17      140.29      161.85     44.59 o 
   1   1  17       54.85       85.66     69.70 o 
   2   1  17      110.62      111.67     82.38 o 
   3   1  17        1.99       31.14     55.36 o 
   4   1  17       15.31      -17.18     55.15 o 
   5   1  17       24.35       94.44     78.08 o 
   6   1  17       12.20     -102.61    102.61 o 
   7   1  17       20.96      -11.91     67.33 o 
 -12   2  17       83.12        4.40    117.39 o 
 -11   2  17      250.49      422.63    130.61 o 
 -10   2  17        3.64       80.07    104.18 o 
  -9   2  17      206.79      181.22     59.83 o 
  -8   2  17      529.36      734.05     83.40 o 
  -7   2  17        0.96      -64.75     73.84 o 
  -6   2  17        6.55      -56.57     57.07 o 
  -5   2  17      591.16      643.20     52.09 o 
  -4   2  17      159.63      169.57     90.19 o 
  -3   2  17       38.78       -1.05     41.56 o 
  -2   2  17      987.49     1065.74     73.30 o 
  -1   2  17       30.16      -41.51     41.51 o 
   0   2  17       16.57       50.73     87.78 o 
   1   2  17      341.20      346.33     68.29 o 
   2   2  17       41.89       51.79     57.23 o 
   3   2  17        3.16       11.05     55.57 o 
   4   2  17      270.09      319.37     63.22 o 
   5   2  17      151.59      203.62     64.05 o 
   6   2  17      167.91      179.41     67.15 o 
   7   2  17       65.61       58.67     71.69 o 
 -12   3  17        9.52      -22.22    141.59 o 
 -11   3  17        5.23      -78.92    119.90 o 
 -10   3  17       51.01       46.01    108.27 o 
  -9   3  17       30.85       81.86     94.22 o 
  -8   3  17        0.23       90.66     91.18 o 
  -7   3  17        0.21       34.10     54.03 o 
  -6   3  17        0.80       24.41     48.61 o 
  -5   3  17        6.24       -7.44     46.11 o 
  -4   3  17      186.89      114.51     43.69 o 
  -3   3  17      214.89      183.66     47.51 o 
  -2   3  17        1.27       29.60     55.34 o 
  -1   3  17        9.50      -22.58     51.46 o 
   0   3  17       32.93       35.07     49.37 o 
   1   3  17        6.94       29.24     46.89 o 
   2   3  17        2.42      -47.27     47.27 o 
   3   3  17      170.88      132.14     53.23 o 
   4   3  17       19.74       58.58     58.61 o 
   5   3  17       12.03       67.61     63.12 o 
   6   3  17       47.48       28.51     66.12 o 
   7   3  17        0.81       45.17     73.67 o 
 -11   4  17       94.37       84.90    116.86 o 
 -10   4  17       54.46       43.18    110.89 o 
  -9   4  17      114.68       50.21     97.58 o 
  -8   4  17      367.71      584.62    107.66 o 
  -7   4  17       76.96      214.97     79.76 o 
  -6   4  17      133.18      232.06     82.70 o 
  -5   4  17      466.59      494.48     58.08 o 
  -4   4  17      181.93      112.92     36.75 o 
  -3   4  17       57.03       99.60     48.63 o 
  -2   4  17      265.40      279.17     52.85 o 
  -1   4  17      164.40       81.76     50.97 o 
   0   4  17       62.95       43.28     51.11 o 
   1   4  17       70.44       51.94     53.60 o 
   2   4  17       88.86       62.44     66.29 o 
   3   4  17       11.16       38.28     58.16 o 
   4   4  17      197.72      171.73     65.52 o 
   5   4  17        5.44       15.54    104.34 o 
   6   4  17        5.66      -46.95     79.55 o 
 -10   5  17        2.54      -27.15    114.66 o 
  -9   5  17       16.81       -3.35     91.50 o 
  -8   5  17        4.42       72.53     85.73 o 
  -7   5  17        1.95       28.30     89.09 o 
  -6   5  17        1.38       31.86     72.74 o 
  -5   5  17       77.21       72.63     71.06 o 
  -4   5  17       75.28      178.18     71.69 o 
  -3   5  17      367.17      347.19     73.48 o 
  -2   5  17        0.08      -23.99     50.21 o 
  -1   5  17      250.05      319.79     92.87 o 
   0   5  17       84.31       33.57     48.29 o 
   1   5  17       12.12       77.89     60.21 o 
   2   5  17      191.23      126.03     53.56 o 
   3   5  17        2.40        7.02     57.42 o 
   4   5  17        5.97       10.12     62.80 o 
   5   5  17       19.02       70.08     69.95 o 
  -9   6  17       30.11       13.42    108.58 o 
  -8   6  17        3.85       63.30    102.61 o 
  -7   6  17       78.23       14.78     83.64 o 
  -6   6  17      232.34      314.77     93.92 o 
  -5   6  17        2.01      -26.73     72.11 o 
  -4   6  17       80.44       82.59     82.28 o 
  -3   6  17      300.19      306.19     65.10 o 
  -2   6  17       16.17      -49.15     58.17 o 
  -1   6  17       94.77        5.35     68.65 o 
   0   6  17      206.36      215.76     60.70 o 
   1   6  17        3.24      -12.26     54.39 o 
   2   6  17        0.64       -4.65     54.81 o 
   3   6  17      126.57       62.46     59.70 o 
   4   6  17       31.67       60.97     62.59 o 
  -8   7  17        4.32      112.46    109.10 o 
  -7   7  17       11.30      -82.80     82.80 o 
  -6   7  17        3.70      -31.13     90.55 o 
  -5   7  17        7.94      -22.85     85.52 o 
  -4   7  17        0.74       68.75     87.20 o 
  -3   7  17        1.80      -47.16     62.15 o 
  -2   7  17        1.79      -65.19     65.19 o 
  -1   7  17        0.08      -58.06     67.29 o 
   0   7  17        1.12       58.80     73.68 o 
   1   7  17       17.39      -51.44     64.05 o 
   2   7  17       11.03       15.71     58.26 o 
   3   7  17        7.47      -15.26    102.89 o 
  -6   8  17       23.59      120.84     99.25 o 
  -5   8  17       11.49       25.78     95.37 o 
  -4   8  17       11.55      -88.46     88.46 o 
  -3   8  17       41.45      -10.17     62.36 o 
  -2   8  17       36.94       27.88     68.34 o 
  -1   8  17       13.63      -61.00     75.46 o 
   0   8  17       29.01       35.32     75.25 o 
   1   8  17        9.50      169.05    170.42 o 
 -12   0  18       15.63      -53.35    123.67 o 
 -11   0  18       44.20       -0.21    106.80 o 
 -10   0  18      175.64      141.19    101.36 o 
  -9   0  18       90.55       65.40     88.78 o 
  -8   0  18      344.24      260.49     88.05 o 
  -7   0  18       99.30      143.78     61.35 o 
  -6   0  18       43.43       65.61     83.64 o 
  -5   0  18        5.49      -19.91     70.74 o 
  -4   0  18      219.92      177.98     75.89 o 
  -3   0  18        9.64      -27.35     59.01 o 
  -2   0  18        4.02       39.93     61.63 o 
  -1   0  18      707.54      851.16     92.79 o 
   0   0  18      507.88      351.73     81.88 o 
   1   0  18       18.72      -42.45     72.74 o 
   2   0  18      387.98      393.21     90.15 o 
   3   0  18       19.05       23.69     86.57 o 
   4   0  18       50.69       56.28     81.86 o 
   5   0  18      120.42       63.83     96.95 o 
   6   0  18       36.96      118.01    109.21 o 
 -12   1  18       41.64      -90.45    111.73 o 
 -11   1  18        2.07       71.96     80.96 o 
 -10   1  18       92.56      173.35     70.97 o 
  -9   1  18        0.56       26.31     61.67 o 
  -8   1  18        0.28      -35.58     66.96 o 
  -7   1  18      354.19      464.25     69.41 o 
  -6   1  18        1.62        6.53     56.55 o 
  -5   1  18       88.49       67.08     52.58 o 
  -4   1  18      167.94      149.27     61.79 o 
  -3   1  18      419.98      441.12     65.94 o 
  -2   1  18       71.31       41.15     43.76 o 
  -1   1  18       89.76      104.30     64.20 o 
   0   1  18      141.45      153.76     49.88 o 
   1   1  18       87.19       34.38     50.45 o 
   2   1  18      162.03      190.02     60.50 o 
   3   1  18        5.47       -1.68     56.60 o 
   4   1  18        1.71      -56.00     62.23 o 
   5   1  18       19.04       60.63     69.51 o 
   6   1  18        6.26      -13.05     72.17 o 
 -11   2  18       41.41       51.67    108.48 o 
 -10   2  18        0.32      -84.16     93.38 o 
  -9   2  18       17.62        8.49    106.33 o 
  -8   2  18       78.87       36.74     69.41 o 
  -7   2  18       11.74        6.10     60.39 o 
  -6   2  18       16.33       42.50     51.86 o 
  -5   2  18       62.60       62.49     51.99 o 
  -4   2  18       16.55        4.73     75.62 o 
  -3   2  18      139.45       89.82     46.40 o 
  -2   2  18        1.07        4.68     43.31 o 
  -1   2  18      127.84      100.49     51.68 o 
   0   2  18       15.76       79.60     62.73 o 
   1   2  18        7.53       31.79     58.12 o 
   2   2  18        1.39      -24.23     53.28 o 
   3   2  18       22.38       26.20     56.84 o 
   4   2  18        7.98       -6.79     61.94 o 
   5   2  18        0.30       14.63     70.66 o 
   6   2  18        8.27       51.28     70.76 o 
 -11   3  18       29.07      -64.46    124.09 o 
 -10   3  18      209.39      249.67    117.19 o 
  -9   3  18       30.29      -68.65     98.52 o 
  -8   3  18       39.17      163.19     85.52 o 
  -7   3  18      501.11      456.93     76.11 o 
  -6   3  18      164.63      287.54     58.72 o 
  -5   3  18       47.64       57.74     40.70 o 
  -4   3  18      491.52      480.94     58.58 o 
  -3   3  18      481.64      510.71     81.40 o 
  -2   3  18       11.78      -17.28     44.65 o 
  -1   3  18       91.94      119.79     52.74 o 
   0   3  18      419.43      430.94     78.57 o 
   1   3  18      108.55       13.36     55.57 o 
   2   3  18        1.21       84.44     56.05 o 
   3   3  18      167.65      231.90     64.30 o 
   4   3  18        0.99       45.58    121.94 o 
   5   3  18       12.05      -50.25     70.62 o 
   6   3  18       69.30      100.16    143.75 o 
 -10   4  18        4.03     -109.21    109.21 o 
  -9   4  18       37.83       25.36    104.28 o 
  -8   4  18       10.20      101.14     95.90 o 
  -7   4  18       30.04      161.93     89.30 o 
  -6   4  18       14.19       36.47     72.84 o 
  -5   4  18       56.06       63.07     51.84 o 
  -4   4  18        4.08       10.15     81.59 o 
  -3   4  18       98.31       79.55     46.64 o 
  -2   4  18       15.19        9.93     46.91 o 
  -1   4  18      145.93      148.54     60.53 o 
   0   4  18      207.53      198.67     58.55 o 
   1   4  18       27.32       16.60     55.93 o 
   2   4  18       76.31      182.17     58.44 o 
   3   4  18       69.35      105.29     90.03 o 
   4   4  18       72.34      -15.78    112.93 o 
   5   4  18       14.12       53.28     68.20 o 
 -10   5  18       57.19       -3.88    118.96 o 
  -9   5  18       48.32      145.27    112.98 o 
  -8   5  18       61.86      145.58    102.09 o 
  -7   5  18       34.88       49.57     81.65 o 
  -6   5  18       80.07       65.93     87.52 o 
  -5   5  18       48.48       79.34     83.74 o 
  -4   5  18      138.27      -25.78     63.31 o 
  -3   5  18       31.43       72.63     61.73 o 
  -2   5  18       94.29      145.73     55.22 o 
  -1   5  18       10.80       45.23     54.58 o 
   0   5  18       68.18       58.06     56.09 o 
   1   5  18       15.96       32.88     54.58 o 
   2   5  18        3.04       23.43     62.04 o 
   3   5  18       16.27      -61.55     61.55 o 
   4   5  18       42.40      115.68     70.52 o 
  -9   6  18        0.87       80.18    103.03 o 
  -8   6  18       43.60      140.55    107.43 o 
  -7   6  18       22.30      181.84     99.88 o 
  -6   6  18        2.69       68.23     92.44 o 
  -5   6  18       15.30       25.05     77.87 o 
  -4   6  18        4.03       28.40     63.41 o 
  -3   6  18       11.64       80.18     69.38 o 
  -2   6  18       10.97      -61.73     67.18 o 
  -1   6  18       65.90      -27.98     71.90 o 
   0   6  18        5.47       56.37     61.18 o 
   1   6  18        6.94       19.25     63.01 o 
   2   6  18       19.44       56.81     61.42 o 
   3   6  18        0.17       83.36     63.40 o 
  -7   7  18        4.41      104.91    104.28 o 
  -6   7  18        2.84      -91.71     91.71 o 
  -5   7  18      145.02      394.52    101.25 o 
  -4   7  18        3.87      -28.51     60.47 o 
  -3   7  18       16.25        3.46     59.22 o 
  -2   7  18        8.60       16.25     69.91 o 
  -1   7  18        1.10       62.36     74.83 o 
   0   7  18        6.23        2.52     73.37 o 
   1   7  18       86.39       20.23     77.98 o 
   2   7  18        0.01       10.87     71.68 o 
  -4   8  18        5.37      -58.69     58.69 o 
  -3   8  18       12.78       95.37     68.86 o 
  -2   8  18        8.25      -48.11     68.75 o 
 -11   1  19      147.00      168.37     82.60 o 
 -10   1  19        7.67      -53.98     69.80 o 
  -9   1  19      416.87      613.11    145.33 o 
  -8   1  19        2.22       62.89     72.09 o 
  -7   1  19       93.35       30.21     48.75 o 
  -6   1  19      662.78      908.55     96.14 o 
  -5   1  19      103.99      139.99     55.23 o 
  -4   1  19       42.82       95.08     73.52 o 
  -3   1  19      194.82      164.09     82.54 o 
  -2   1  19      456.23      527.78     63.62 o 
  -1   1  19       83.26        8.95     54.35 o 
   0   1  19      330.30      246.25     55.68 o 
   1   1  19       53.47       75.28     55.19 o 
   2   1  19       36.00       93.17     59.00 o 
   3   1  19      220.86      118.54     66.47 o 
   4   1  19       51.94      100.15     69.88 o 
   5   1  19       48.22       68.65     74.61 o 
 -11   2  19      103.41       25.68    129.44 o 
 -10   2  19       10.31        6.81    111.72 o 
  -9   2  19       43.40       36.93     83.37 o 
  -8   2  19       17.91      -34.86     71.84 o 
  -7   2  19       31.17       94.33     64.58 o 
  -6   2  19       73.18        2.10     53.38 o 
  -5   2  19       49.71       97.17     63.99 o 
  -4   2  19      176.75       99.80     51.11 o 
  -3   2  19       20.56       41.85     51.09 o 
  -2   2  19      229.13      283.96     58.39 o 
  -1   2  19        9.44       -2.94     58.01 o 
   0   2  19       38.21       81.23     57.57 o 
   1   2  19      554.13      587.31     68.79 o 
   2   2  19       99.42      108.26     60.26 o 
   3   2  19        4.28       10.08     64.59 o 
   4   2  19       33.11       93.82     72.48 o 
   5   2  19       12.05      -16.98     74.80 o 
 -10   3  19       48.51       54.08    118.12 o 
  -9   3  19        8.51       71.37    105.65 o 
  -8   3  19       10.08       21.90     96.00 o 
  -7   3  19       83.23       45.84     61.83 o 
  -6   3  19        3.62       12.37    111.25 o 
  -5   3  19       12.34       31.19     53.92 o 
  -4   3  19      132.76       92.57     52.27 o 
  -3   3  19       35.54        2.89     51.12 o 
  -2   3  19       12.42       49.30     49.86 o 
  -1   3  19      113.73      121.36     56.95 o 
   0   3  19        4.67       35.39     58.28 o 
   1   3  19       18.15        3.29     55.03 o 
   2   3  19       20.39      -28.21     56.82 o 
   3   3  19        5.59      -11.25     64.83 o 
   4   3  19       20.34        8.37    112.88 o 
   5   3  19       21.84       -4.13    138.40 o 
 -10   4  19        3.37     -108.37    116.34 o 
  -9   4  19       81.50       92.23     98.10 o 
  -8   4  19        5.35      -51.15     85.31 o 
  -7   4  19        7.09       59.43     92.54 o 
  -6   4  19       66.01      113.20     81.54 o 
  -5   4  19       55.59      -15.09     60.16 o 
  -4   4  19        0.07      -26.70     90.97 o 
  -3   4  19       24.00       46.03     52.21 o 
  -2   4  19      124.49      170.47     56.97 o 
  -1   4  19        1.09       -5.35     56.56 o 
   0   4  19       15.17      -14.95     59.74 o 
   1   4  19       14.00       40.96     56.52 o 
   2   4  19        0.09      -42.89     62.97 o 
   3   4  19        0.75      -22.32     68.95 o 
   4   4  19        8.07       26.02     64.24 o 
  -9   5  19       34.55      108.79    113.93 o 
  -8   5  19       17.93      101.24    105.65 o 
  -7   5  19        3.55       98.62     86.05 o 
  -6   5  19       66.68      139.61     94.75 o 
  -5   5  19        0.62       -6.43     47.20 o 
  -4   5  19      107.82       53.77     69.91 o 
  -3   5  19        8.68      -42.87     69.38 o 
  -2   5  19        0.93       50.86     57.12 o 
  -1   5  19       20.99       50.58     59.90 o 
   0   5  19       95.89       96.82     62.20 o 
   1   5  19        0.58       63.33     63.57 o 
   2   5  19       10.40       82.95     68.20 o 
   3   5  19       57.56       62.15     67.65 o 
  -8   6  19        0.10       13.31     96.74 o 
  -7   6  19       21.60      103.24    103.45 o 
  -6   6  19       11.39      146.00     98.83 o 
  -5   6  19       11.56      -11.89     46.20 o 
  -4   6  19       98.58       99.05     68.76 o 
  -3   6  19       11.14       32.60     63.20 o 
  -2   6  19        1.03       45.38     74.62 o 
  -1   6  19        2.51      -28.19     74.10 o 
   0   6  19       57.91       45.56     60.07 o 
   1   6  19        3.27      -25.96     65.30 o 
   2   6  19        3.48      -24.61     68.06 o 
  -5   7  19        0.05       46.49     56.18 o 
  -4   7  19        1.11        1.26     66.13 o 
  -3   7  19        1.41      -69.49     70.43 o 
  -2   7  19       23.28       27.98     75.67 o 
  -1   7  19        1.51      -77.03     77.03 o 
   0   7  19        1.24       38.25     82.90 o 
 -10   0  20      253.08      287.20    115.93 o 
  -9   0  20       21.81      -98.10     98.10 o 
  -8   0  20      280.51      363.94    116.88 o 
  -7   0  20      193.54      381.01    112.36 o 
  -6   0  20       21.78       16.35     91.18 o 
  -5   0  20      558.54      383.28     89.22 o 
  -4   0  20      144.50      274.72     91.08 o 
  -3   0  20       63.01       80.39     81.23 o 
  -2   0  20      151.51      198.21     86.47 o 
  -1   0  20      307.09      397.49     93.92 o 
   0   0  20        6.24        5.76     72.95 o 
   1   0  20       41.26      -60.27     78.50 o 
   2   0  20      184.71      286.46    100.83 o 
   3   0  20        2.13      -71.16     97.79 o 
   4   0  20        2.40      -82.38    101.98 o 
 -10   1  20       19.16       39.12     73.71 o 
  -9   1  20        3.85      -83.13     98.99 o 
  -8   1  20        4.19       30.76     70.46 o 
  -7   1  20       14.18       10.88     70.84 o 
  -6   1  20        7.57       35.65     64.28 o 
  -5   1  20       17.84      109.48     61.38 o 
  -4   1  20        3.64       -1.16     52.99 o 
  -3   1  20       20.93       67.54     57.75 o 
  -2   1  20       11.70       20.45     68.13 o 
  -1   1  20        3.29      -25.78     83.95 o 
   0   1  20       30.82       -4.58     59.21 o 
   1   1  20       47.38       82.18     94.49 o 
   2   1  20        0.21       32.04     72.74 o 
   3   1  20        1.55      109.82     66.68 o 
   4   1  20       15.90       57.26     73.82 o 
 -10   2  20      163.13      273.78    121.90 o 
  -9   2  20       31.86      129.69     90.70 o 
  -8   2  20      162.30      168.49     77.42 o 
  -7   2  20       17.63      -20.19     53.47 o 
  -6   2  20      106.92      186.11     81.33 o 
  -5   2  20       96.37       64.08     69.07 o 
  -4   2  20      110.09       75.98     57.83 o 
  -3   2  20       24.67      -28.34     49.12 o 
  -2   2  20      153.31      120.65     91.14 o 
  -1   2  20      144.55      161.28     60.25 o 
   0   2  20       10.13      -18.19     70.69 o 
   1   2  20      104.54      234.97     63.00 o 
   2   2  20        1.20      -62.23     62.23 o 
   3   2  20       26.85      123.14     71.33 o 
   4   2  20        9.69       85.03    131.53 o 
  -9   3  20        2.55      125.35    111.93 o 
  -8   3  20       29.84      170.94    104.60 o 
  -7   3  20        1.58        7.97     94.22 o 
  -6   3  20        6.99       -9.49    108.00 o 
  -5   3  20       22.38       54.27     57.42 o 
  -4   3  20        9.83       13.41     54.13 o 
  -3   3  20       20.45      -51.12     54.34 o 
  -2   3  20       22.94      -11.34     54.99 o 
  -1   3  20        8.07        3.96     55.40 o 
   0   3  20      186.81      294.78     67.09 o 
   1   3  20      182.93      128.86     66.59 o 
   2   3  20       25.31      -38.95     65.55 o 
   3   3  20        1.64       99.37     88.09 o 
   4   3  20       60.64       87.55     82.49 o 
  -9   4  20       54.34      207.10    116.44 o 
  -8   4  20        2.78      110.68    104.28 o 
  -7   4  20        1.01       56.81     97.16 o 
  -6   4  20       75.14       99.22     94.96 o 
  -5   4  20       34.78        4.82     75.25 o 
  -4   4  20        0.42       10.07     55.10 o 
  -3   4  20      152.71      189.92     59.55 o 
  -2   4  20       11.50      100.90     64.51 o 
  -1   4  20        8.04       72.88     73.78 o 
   0   4  20       62.66       96.43     63.47 o 
   1   4  20        1.76        7.86     74.68 o 
   2   4  20       64.91       47.37     69.15 o 
   3   4  20       21.39       15.38     73.14 o 
  -8   5  20        1.26      -35.84    106.59 o 
  -7   5  20        0.90       66.13     89.40 o 
  -6   5  20        5.56      -12.72     51.83 o 
  -5   5  20        2.30      -26.41     70.33 o 
  -4   5  20       13.55       22.01     73.16 o 
  -3   5  20        4.44       14.04     75.99 o 
  -2   5  20        1.96      -52.48     89.40 o 
  -1   5  20        1.02        4.69     61.91 o 
   0   5  20        0.01       22.96     64.61 o 
   1   5  20        8.40      -23.02    137.87 o 
   2   5  20       12.71        6.34     72.77 o 
  -6   6  20        2.36      128.28     93.59 o 
  -5   6  20       56.23      -38.57     68.02 o 
  -4   6  20       10.16        4.40     72.32 o 
  -3   6  20       21.30       45.91     74.20 o 
  -2   6  20        0.28      -74.94     75.78 o 
  -1   6  20       38.82       41.71     84.06 o 
   0   6  20       11.42       91.60     85.21 o 
  -9   1  21      189.33      296.80     97.79 o 
  -8   1  21        0.45       24.22     86.01 o 
  -7   1  21       30.84      -70.17     72.64 o 
  -6   1  21      155.80      354.94     96.06 o 
  -5   1  21        2.11        6.57     62.72 o 
  -4   1  21        2.82      -26.08     61.43 o 
  -3   1  21      284.08      288.66     70.02 o 
  -2   1  21       16.27       73.65     59.13 o 
  -1   1  21        0.30       14.01     93.12 o 
   0   1  21      111.64      124.49     86.73 o 
   1   1  21        0.81       90.50    115.08 o 
   2   1  21        1.71      -45.90     70.81 o 
   3   1  21       11.44       -6.02     74.06 o 
  -9   2  21        0.17      -59.11    110.36 o 
  -8   2  21       16.46      -18.42     64.33 o 
  -7   2  21       63.05       75.79    124.36 o 
  -6   2  21       30.36       13.14    100.30 o 
  -5   2  21       79.61       27.00     78.61 o 
  -4   2  21       96.74       -2.48     60.93 o 
  -3   2  21        4.18       19.51     57.05 o 
  -2   2  21       17.85      -49.15     62.73 o 
  -1   2  21       83.69      113.66     63.87 o 
   0   2  21        2.99      117.07     62.84 o 
   1   2  21       29.03       99.69     70.10 o 
   2   2  21       18.68      -30.54     66.99 o 
   3   2  21       22.42       -8.04     69.20 o 
  -8   3  21       12.34      132.69    110.78 o 
  -7   3  21       15.23        1.26     79.86 o 
  -6   3  21        0.58      -62.50     63.13 o 
  -5   3  21       47.66       74.39     60.87 o 
  -4   3  21        0.46       74.06     56.78 o 
  -3   3  21        4.58      -58.51     58.51 o 
  -2   3  21       25.94       73.48     57.65 o 
  -1   3  21        5.90       38.66     59.75 o 
   0   3  21       34.84      -19.52     65.78 o 
   1   3  21        0.36       85.29     65.03 o 
   2   3  21       20.98       28.70     71.98 o 
  -8   4  21        9.74       60.37    106.48 o 
  -7   4  21       69.18      -34.82     96.43 o 
  -6   4  21       12.13        1.36     79.44 o 
  -5   4  21        5.04       41.08     70.95 o 
  -4   4  21       30.61      -18.38     54.22 o 
  -3   4  21       60.74       41.61     63.33 o 
  -2   4  21       16.62      -62.11     62.11 o 
  -1   4  21        1.52       64.94     88.61 o 
   0   4  21       51.95       -2.92     62.95 o 
   1   4  21        8.75       91.53     89.92 o 
  -6   5  21       34.44      -30.81     72.11 o 
  -5   5  21        2.07      -11.74     73.78 o 
  -4   5  21        9.85       -7.02     67.29 o 
  -3   5  21       10.47       70.22     81.44 o 
  -2   5  21       12.64      -44.89     64.14 o 
  -1   5  21       20.96       30.01     69.07 o 
   0   5  21       25.89      -47.75     68.17 o 
  -8   0  22        3.14       69.28    137.30 o 
  -7   0  22        0.71     -104.60    104.60 o 
  -6   0  22        0.49       33.64    102.82 o 
  -5   0  22        7.35        8.91     95.90 o 
  -4   0  22        9.14       90.76     96.84 o 
  -3   0  22       55.50       65.51     84.06 o 
  -2   0  22       89.51        4.19     92.97 o 
  -1   0  22       22.64       80.60     98.52 o 
   0   0  22       36.19       83.22     98.21 o 
   1   0  22       14.06       94.33     92.65 o 
   2   0  22       11.18       94.54    108.90 o 
  -8   1  22       21.57      127.14     92.78 o 
  -7   1  22        0.10      -22.10     80.86 o 
  -6   1  22       15.94      -17.84     71.89 o 
  -5   1  22       38.15        6.14     67.62 o 
  -4   1  22       20.78       47.00     67.80 o 
  -3   1  22        0.16       25.48     61.33 o 
  -2   1  22      149.99      153.92     65.84 o 
  -1   1  22       27.60      -26.67     62.82 o 
   0   1  22       20.97      -30.97     69.73 o 
   1   1  22        7.07       10.68     74.42 o 
   2   1  22        5.51      143.56     78.22 o 
  -8   2  22       16.81      -32.21     86.31 o 
  -7   2  22        3.64       58.73     72.54 o 
  -6   2  22        9.67       18.67     65.90 o 
  -5   2  22        0.71       -5.25     65.69 o 
  -4   2  22        3.75      -64.58     64.58 o 
  -3   2  22       23.32      132.55     68.42 o 
  -2   2  22       11.32       55.08     62.93 o 
  -1   2  22        0.26      -24.98     68.24 o 
   0   2  22        2.18       57.07     67.99 o 
   1   2  22        1.85      -17.18     68.66 o 
  -7   3  22        3.63      -53.35     93.17 o 
  -6   3  22       56.41      -26.11     67.51 o 
  -5   3  22       82.48       76.63     78.98 o 
  -4   3  22        9.75       57.24     61.41 o 
  -3   3  22       26.20       28.76     73.42 o 
  -2   3  22      123.53       93.32     68.47 o 
  -1   3  22        4.64       29.15     69.32 o 
   0   3  22        2.24       90.73     72.78 o 
  -6   4  22       22.27      -61.52     81.02 o 
  -5   4  22       20.20      -54.60     82.59 o 
  -4   4  22        3.50       57.00     64.30 o 
  -3   4  22        7.06       94.88     68.10 o 
  -2   4  22       14.14       40.30     76.51 o 
  -1   4  22        0.42      -65.88     69.06 o 
  -6   1  23        7.05      -75.51     75.51 o 
  -5   1  23        0.97      -56.58     73.24 o 
  -4   1  23       76.49       41.95     67.88 o 
  -3   1  23       13.28      -52.52     68.85 o 
  -2   1  23       57.38      -51.99     71.22 o 
  -1   1  23        7.02       48.71     73.18 o 
   0   1  23       37.01      105.89     72.39 o 
  -6   2  23        6.14        6.80     74.65 o 
  -5   2  23        7.48       84.48     72.52 o 
  -4   2  23       21.45       -3.43     70.10 o 
  -3   2  23        1.20      -28.92     65.69 o 
  -2   2  23       12.66       -9.88     65.00 o 
  -1   2  23       69.85       39.36     73.32 o 
  -4   3  23        0.02       13.31     66.25 o 
  -3   3  23        2.42       54.63     69.24 o 
                                                 
